# Supplementary material for: Selective Translation of Low Abundance and Upregulated Transcripts in Halobacterium salinarum
Source: mSystems. 2020 Jul 28;5(4):e00329-20. doi: 10.1128/mSystems.00329-20 (PMC7394353; doi:10.1128/mSystems.00329-20)
Supplement: TABLE S1 [file mSystems.00329-20-st001.xlsx]

## Sheet: Tab 1. mRNA TPMs
Gene_name	replicate.1_timepoint.1	replicate.1_timepoint.2	replicate.1_timepoint.3	replicate.1_timepoint.4	replicate.2_timepoint.1	replicate.2_timepoint.2	replicate.2_timepoint.3	replicate.2_timepoint.4	replicate.3_timepoint.1	replicate.3_timepoint.2	replicate.3_timepoint.3	replicate.3_timepoint.4
VNG0001H	964.279	1974.45	3379.5	2540.49	1080.7	1898.77	3056.42	2212.08	907.258	1733.05	3670.69	1917
VNG0002G	348.48	863.69	954.059	1083.96	360.509	658.782	1631	982.668	346.802	712.031	1454.48	790.523
VNG0003C	450.919	1283.92	1645.29	1908.44	482.739	1032.76	2522.31	1699.48	502.037	1087.56	2305.8	1430.17
VNG0005H	531.615	633.289	358.349	320.82	520.919	527.557	488.042	340.696	486.555	615.496	442.56	287.413
VNG0006G	1159.62	1219.65	1380.26	1283.28	1164.75	1186.94	1808.42	1334.33	1202.04	1222.87	1767.75	1164.55
VNG0008G	430.804	452.9	514.906	468.389	490.705	502.907	635.812	478.515	420.497	426.485	609.286	403.26
VNG0009G	282.551	274.245	315.751	158.877	360.921	324.799	297.382	161.53	274.964	286.856	334.359	161.635
VNG0011C	839.282	582.507	398.751	172.867	782.683	537.466	229.026	163.457	674.818	690.943	239.994	188.115
VNG0013C	7533.54	13564.7	21688.2	31015.4	8017.31	11984.6	30111.2	29081	8350.49	11591.2	33854.4	25029.7
VNG0014C	5.93009	10.118	34.0343	17.8233	7.41619	9.66665	15.0785	15.7085	14.6565	12.3125	21.0959	23.1695
VNG0015H	52.2081	66.586	80.8041	115.947	63.8616	77.9373	50.7644	88.9158	62.961	73.0893	49.2238	156.67
VNG0016H	116.858	157.07	284.79	417.794	136.925	185.962	192	310.02	155.029	202.24	203.927	513.316
VNG0017H	5.69754	5.01081	40.1825	4.79121	9.61358	10.0291	4.35602	6.3723	9.90862	14.0153	11.3419	15.1705
VNG0018H	4.06967	6.93804	73.3385	6.89935	11.1243	10.6333	3.51833	11.4109	11.9729	12.3125	16.786	33.3752
VNG0019H	152.787	151.962	173.026	277.315	208.477	203.845	95.8325	218.881	231.408	291.964	115.914	193.355
VNG0020H	8.48817	13.3943	155.899	16.4818	31.1755	36.1291	14.0733	20.5988	27.0423	31.0433	47.1822	76.6802
VNG0021H	0.232553	0.770894	7.68517	0.766594	1.51071	1.32916	0.335079	1.33374	0.825718	0.654922	1.8147	3.30994
VNG0022H	18.8368	17.9233	105.836	28.7473	29.8021	24.5291	9.71728	19.7097	31.7902	24.1011	27.901	42.7533
VNG0023H	9.99976	10.0216	99.2485	21.4646	13.1843	14.8625	13.4031	21.7844	16.1015	15.8491	23.1374	38.0643
VNG0024H	6.62775	7.8053	92.6612	19.9314	13.871	15.3458	8.87959	18.9687	14.2436	15.5871	27.2205	37.7884
VNG0025H	55.3475	108.792	315.531	296.864	78.4193	105.487	187.979	266.451	81.7461	133.866	271.525	290.171
VNG0026C	1331.01	2962.35	2499.66	16214.8	1432.15	2196.5	7650.18	13573.6	1838.46	2387.45	9701.16	10286.2
VNG0027H	16.395	22.5486	211.013	27.4057	31.9995	36.2499	23.4555	27.2675	32.6159	37.4615	46.7285	67.8537
VNG0028C	13.7206	14.8397	117.254	21.273	25.5447	29.3624	24.9634	20.747	28.6937	33.401	43.5528	46.6149
VNG0029H	1.16276	4.81809	25.4709	4.02462	6.31749	6.16249	2.01047	5.77953	6.60575	5.23938	20.1885	14.0672
VNG0030H	8.95327	25.2468	174.124	12.6488	14.8324	31.0541	53.4451	19.2651	19.4044	30.1264	74.1759	28.1345
VNG0031H	161.74	231.172	1003.9	152.361	246.108	280.816	328.042	151.453	233.059	273.757	421.918	267.829
VNG0032H	26.2784	42.6882	228.799	36.9882	43.6731	51.5957	45.4032	40.3085	42.3181	60.5148	87.5593	72.8186
VNG0033H	12.3253	15.4179	345.613	41.0128	22.9353	30.8124	21.445	47.57	26.8358	32.3531	67.8244	114.193
VNG0034H	1.39532	0.57817	19.9814	3.25802	2.19739	1.45	0.502618	2.96386	1.44501	1.83378	2.49521	6.8957
VNG0035H	512.546	613.342	411.925	864.718	576.952	605.736	442.639	634.859	599.472	591.133	512.426	745.563
VNG0037H	212.902	270.68	539.938	617.683	256.82	316.341	446.157	455.693	238.426	277.163	548.266	473.321
VNG0038H	130.927	123.054	143.603	247.418	137.337	152.25	100.356	153.38	104.041	109.765	120.451	169.083
VNG0039H	68.9518	85.1838	306.309	255.467	101.767	99.8081	102.367	174.868	124.89	139.105	248.614	318.581
VNG0040C	216.972	417.535	754.025	620.175	265.609	430.045	619.058	509.932	260.927	367.018	680.966	570.688
VNG0041C	210.925	364.055	675.417	533.358	245.284	374.099	519.037	394.49	291.066	371.603	677.564	486.009
VNG0042G	4178.27	6768.54	3693.71	11406.5	4074.78	5240.77	6259.44	11354.1	5326.92	6117.63	7276.72	9421.46
VNG0043H	1289.85	2297.46	4364.96	1939.48	1516.61	2570.97	2128.25	1596.78	1981.72	2909.56	3256.25	2024.58
VNG0044H	4698.96	6964.83	8723.99	12166	4727.13	6786.47	15103	13000.5	6182.15	7636.91	19974.2	9145.9
VNG0045C	212.902	180.775	299.283	202.956	223.31	193.816	156.984	189.094	187.851	198.31	212.093	198.872
VNG0046G	900.676	777.061	744.803	702.009	974.954	816.59	540.817	537.2	898.794	806.078	594.995	633.301
VNG0047Gm	463.361	345.65	292.037	232.47	443.049	384.37	161.34	175.461	344.737	359.814	169.448	192.804
VNG0049H	544.406	381.785	169.293	43.6959	732.417	370.112	64.8377	32.3061	462.609	389.81	85.2909	64.8196
VNG0050C	114.416	94.5309	110.008	14.5653	155.191	87.8457	23.288	15.5603	118.697	118.672	52.3995	54.0623
VNG0051G	715.448	620.666	899.604	190.499	867.282	671.469	304.922	174.868	845.329	758.924	448.004	306.997
VNG0052H	10.116	11.9489	13.3942	2.68308	13.3217	9.78748	6.19896	3.40844	7.63789	10.6097	9.0735	6.06822
VNG0053H	177.438	337.555	1729.82	1500.99	245.97	344.133	1184.17	1303.36	226.453	441.155	2221.19	1140
VNG0054H	2.32553	3.08358	29.6428	4.79121	5.08146	5.31666	2.84817	5.18676	7.01861	7.07316	9.75402	12.6881
VNG0055H	5.11616	6.84168	29.2037	5.55781	9.75092	7.49165	3.85341	8.15062	10.5279	9.95482	8.39299	16.2739
VNG0056H	323.481	221.439	371.523	61.7108	340.321	224.387	53.2775	68.6134	282.809	249.656	113.192	145.086
VNG0057H	118.369	124.018	156.338	39.4796	139.534	123.371	47.5812	30.2314	102.596	114.742	72.3612	66.1987
VNG0058H	258.017	401.058	574.851	354.933	303.514	356.337	301.068	244.963	289.827	378.152	329.141	318.857
VNG0059H	0.697658	1.63815	1.09788	0.574946	1.37337	1.57083	0.670157	0.148193	0	1.04788	0.226838	0.551656
VNG0060G	460.803	365.693	511.613	173.442	549.759	457.595	208.251	116.332	364.761	363.351	241.582	161.635
VNG0061C	465.105	433.724	539.499	187.816	542.069	449.137	228.859	143.747	426.896	427.664	224.569	172.944
VNG0062G	326.155	319.15	312.018	51.1702	410.5	316.945	59.4765	55.276	327.191	351.038	111.604	126.881
VNG0063G	431.734	397.203	225.066	37.3715	457.057	382.558	83.7697	34.6772	342.054	409.85	80.5273	60.1305
VNG0064G	45.8129	43.6519	171.27	79.1508	54.1107	44.3457	68.1885	66.6869	54.0846	50.167	87.1056	79.1626
VNG0065G	305.69	234.93	142.066	55.0031	306.811	239.25	62.9948	40.3085	259.482	234.593	68.9586	65.0954
VNG0066H	100.928	104.552	113.301	296.864	95.4491	101.016	147.435	240.665	103.628	100.596	175.799	328.787
VNG0067H	37.7898	31.5103	97.0527	116.906	35.8449	37.4583	42.555	84.0254	35.5059	30.9123	58.2973	125.778
VNG0068H	19.767	14.647	28.3253	29.1306	18.6778	14.9833	12.733	21.488	11.5601	10.6097	11.115	22.0662
VNG0069H	345.108	538.084	1600.93	1641.85	400.474	532.874	814.074	1239.34	521.028	595.324	1219.48	1557.88
VNG0070H	403.246	562.752	1424.39	1823.73	452.937	594.378	873.383	1520.02	522.267	588.382	1308.4	1797.02
VNG0072H	56.7428	81.3293	113.082	107.706	72.7885	111.408	66.8482	92.0279	81.7461	98.8932	137.464	127.433
VNG0073C	5.34871	5.7817	77.2909	13.9903	8.24021	8.57915	6.70157	13.9301	8.67004	9.03792	16.5591	30.6169
VNG0075H	16.1624	25.3431	71.1427	26.2558	24.7206	23.925	32.1676	24.4518	29.313	34.8419	44.0065	31.996
VNG0076H	1.27904	1.44543	29.2037	2.10813	6.31749	3.86666	2.68063	3.70483	5.16074	4.06052	7.93932	13.7914
VNG0077H	574.405	546.082	334.634	115.564	611.973	539.641	222.492	114.998	548.071	493.942	247.933	120.537
VNG0079H	7.09285	11.467	36.0105	7.28264	9.88825	11.7208	7.87435	8.59519	10.3215	11.7886	18.6007	19.5838
VNG0080H	108.253	85.6656	88.0501	25.106	95.3118	78.7832	44.0629	24.7482	91.6547	86.8427	39.9234	24.5487
VNG0081G	102.207	90.9655	153.045	84.1337	92.7024	103.675	87.7906	97.2146	101.77	106.228	76.4443	116.675
VNG0084G	89.1839	79.5948	105.616	140.287	87.3462	83.254	75.2252	133.374	71.0118	82.6512	85.2909	129.915
VNG0085G	203.716	145.41	260.857	248.568	197.765	152.733	160	229.403	160.809	152.728	166.272	236.936
VNG0086Gm	88.2537	97.1326	202.23	309.512	95.5864	109.112	223.833	438.059	103.215	116.707	212.32	318.03
VNG0089G	143.369	84.991	102.323	244.735	126.487	106.454	116.272	368.26	160.809	132.556	119.997	275
VNG0090G	101.044	78.3421	147.994	206.98	100.393	87.4832	147.602	294.015	100.531	107.8	146.083	233.35
VNG0091C	35.8131	24.0904	37.5476	21.273	33.5102	27.4291	24.1257	26.3784	32.203	30.7813	26.7668	27.8586
VNG0094C	760.68	648.611	409.51	783.076	789.687	675.699	539.142	671.462	750.165	661.34	463.883	770.939
VNG0095G	1883.21	1543.91	904.215	413.961	2000.72	1493.26	860.65	414.496	1880.99	2097.85	773.062	417.052
VNG0096C	800.679	649.478	695.398	858.01	743.679	730.194	785.592	995.264	708.673	689.24	614.276	817.278
VNG0097G	533.592	467.065	463.965	763.336	531.356	547.978	449.341	566.542	509.675	445.216	407.627	765.423
VNG0098G	178.833	199.276	65.2142	37.5631	155.603	135.696	55.6231	37.4928	152.758	192.809	54.2142	35.8576
VNG0099G	5166.62	4507.9	1117.2	842.487	5121.98	3893.73	1647.92	778.458	5113.26	4780.41	1361.03	816.451
VNG0101G	6940.88	8231.22	2433.34	3413.26	7342.3	6939.44	3237.87	2609.83	7532.41	7996.47	2828.66	3207.05
VNG0102C	354.759	319.632	321.679	461.873	340.595	297.854	312.964	387.969	367.858	335.582	315.758	405.191
VNG0104G	49.9988	60.3224	243.51	253.359	56.9948	77.5748	222.492	340.399	62.1353	93.6539	222.755	276.38
VNG0105H	33.7201	31.6066	84.7565	135.496	33.3729	42.4124	86.4503	161.234	36.7445	31.0433	86.4251	150.878
VNG0106G	537.196	515.921	565.409	330.402	549.073	516.924	335.079	290.606	459.512	484.511	330.276	298.998
VNG0107G	400.688	517.173	896.75	474.33	617.878	518.132	327.204	379.819	558.186	627.284	494.052	541.45
VNG0108G	559.638	724.255	1280.79	489.662	670.204	747.474	585.215	439.837	660.988	778.047	695.938	532.624
VNG0110C	115.23	141.748	141.188	87.2001	132.393	119.383	97.1728	70.3917	150.074	142.511	105.479	79.9901
VNG0112H	0	0	0	0	0	0	0	0	0	0	0	0
VNG0113H	41.1618	34.2084	62.7988	46.7622	38.8663	39.8749	30.4922	47.2736	45.4145	37.3306	36.5209	47.7182
VNG0115G	183.135	187.038	429.491	483.338	175.242	203	288.67	467.253	190.122	215.469	370.653	821.416
VNG0116H	16.5112	26.5958	283.253	34.3051	46.0078	55.7041	25.8011	40.4567	59.4517	62.8725	98.9012	129.639
VNG0117H	4.4185	6.45624	77.0713	28.1723	11.5363	16.1916	18.4293	29.3422	16.3079	16.3731	38.5624	45.5116
VNG0118H	6.16264	8.28711	72.8993	22.4229	8.92689	11.4791	17.2566	25.4892	12.5922	12.9675	38.7892	33.651
VNG0119H	33.9527	45.5791	28.3253	34.1134	32.6862	32.3833	50.7644	25.9338	41.6988	52.2628	45.5944	22.8937
VNG0120H	8.25562	6.26351	35.3518	10.349	10.5749	9.30415	8.20943	10.2253	18.5787	14.1463	18.3738	11.8606
VNG0121H	21.5111	23.6086	79.4866	92.5662	23.6219	33.3499	55.1204	93.9544	24.1523	29.2095	58.7509	107.297
VNG0123G	445.687	465.138	396.994	285.365	495.786	402.133	455.54	264.525	517.106	393.739	414.886	277.207
VNG0124C	178.252	169.5	118.791	111.348	161.371	160.346	208.251	143.747	189.915	173.947	173.531	106.47
VNG0125H	119.881	127.776	147.555	143.353	114.814	119.141	247.623	183.759	106.311	104.264	197.349	168.255
VNG0127C	129.299	122.187	104.518	39.2879	135.277	108.146	74.0524	30.9723	113.33	115.397	69.1855	43.0292
VNG0128C	329.178	201.589	170.172	78.0009	297.06	216.17	101.696	63.4266	234.504	204.467	96.406	76.4043
VNG0129G	779.633	1045.14	991.826	1913.42	782.957	1039.04	1297.93	1514.53	788.148	1008.97	1090.64	1672.35
VNG0130H	79.533	121.898	61.7009	141.82	69.2178	100.05	160.67	132.781	78.8561	107.538	101.17	135.156
VNG0132C	105.928	64.466	56.8703	48.4871	106.299	65.0082	64.3351	65.3531	102.389	84.354	56.0289	55.9931
VNG0133G	849.05	678.579	375.695	312.77	799.85	669.657	452.859	322.764	648.602	688.716	380.18	283.827
VNG0134G	422.548	354.804	217.381	212.538	401.985	360.083	294.367	191.465	369.303	355.492	262.905	186.184
VNG0136G	674.868	518.522	269.859	323.886	608.128	497.47	364.901	299.202	529.285	444.037	315.304	269.76
VNG0137G	201.391	141.074	139.211	166.159	186.915	150.679	138.22	212.064	185.167	154.955	148.579	214.594
VNG0138H	3.48829	2.31268	27.447	5.36616	5.35614	6.52499	2.51309	3.26025	6.81218	8.51399	11.5687	14.0672
VNG0139H	21.7437	18.116	48.5264	13.2237	31.3128	23.4416	12.3979	12.8928	20.2301	22.5293	23.3643	23.997
VNG0140H	5.58126	4.62536	81.4628	9.19913	6.72951	7.00832	5.02618	7.11326	7.43147	9.69285	13.6103	24.2729
VNG0141H	53.8359	46.6391	67.4099	59.0277	56.7201	52.0791	64	44.6061	56.3553	68.5048	83.4762	65.9229
VNG0142C	154.182	220.765	562.994	396.521	179.499	276.829	239.581	272.231	229.756	351.038	346.608	520.212
VNG0143H	7.44168	13.2016	57.529	13.7987	7.96554	14.6208	22.7854	12.8928	13.6244	27.1138	27.901	21.5146
VNG0144H	234.762	252.082	321.899	126.488	230.039	236.35	288.503	135.448	230.169	247.43	359.084	132.673
VNG0146H	300.225	217.296	264.15	255.659	272.614	215.083	285.32	256.078	233.059	244.81	346.381	226.731
VNG0147C	254.878	200.529	164.243	63.0524	262.863	230.55	86.1152	65.2049	250.399	220.054	93.6839	100.126
VNG0148H	0.348829	0.385447	6.14814	0.191649	0.549347	0.483332	0.167539	1.03735	0.619289	0.654922	0.90735	0.551656
VNG0149G	119.765	76.993	149.751	63.244	126.075	84.8248	71.3718	82.3953	148.629	75.84	71.9075	115.02
VNG0150H	29.7667	29.1012	21.9576	15.1402	29.9394	26.3416	27.3089	27.5639	29.5194	23.8392	18.6007	20.1354
VNG0151C	49.1849	48.9518	22.3968	22.0396	41.7504	41.3249	39.8744	27.5639	44.3824	40.6052	23.1374	19.308
VNG0152G	381.386	424.184	407.753	269.649	376.852	449.62	472.293	325.284	416.988	454.909	474.771	269.76
VNG0153C	510.453	753.741	2406.56	1600.27	501.691	783.24	2543.58	1734.45	504.72	659.376	2767.19	1360.94
VNG0154G	186.042	237.532	393.92	398.821	193.096	236.833	454.367	443.838	208.287	234.331	435.755	422.844
VNG0156C	29.4179	39.7974	124.061	156.194	28.1541	47.1249	125.99	226.143	33.648	47.0234	131.339	167.979
VNG0157G	11.5114	12.7197	71.5819	16.0985	14.9697	13.775	11.2251	23.7109	10.7343	15.4562	19.9617	38.8917
VNG0158G	136.973	141.074	178.955	117.672	138.985	150.437	178.262	146.563	141.198	164.123	167.179	116.675
VNG0159G	98.0209	96.2654	205.743	211.197	94.6251	113.704	201.55	261.412	108.788	107.014	195.08	242.729
VNG0160G	139.183	218.548	523.25	297.247	144.204	206.262	628.273	329.581	150.281	204.86	573.672	292.653
VNG0161G	15150.2	12870.7	21064.8	76687.6	17244.2	14028	24410.8	68698.4	14057.6	9678.83	34223.4	74410.9
VNG0162G	5161.27	4182.1	11201.7	34804.5	6352.93	5292.49	9691.48	34561.4	5135.14	3592.9	15716.9	33979.5
VNG0163G	437.431	394.505	371.084	194.715	457.881	405.274	300.733	243.037	412.446	399.24	340.937	234.178
VNG0164G	30.3481	23.4159	43.2565	24.7227	30.4888	23.0791	28.8168	22.0808	34.6802	25.6729	28.5815	28.6861
VNG0166G	1627.17	1379.61	1243.02	1152.19	1539.82	1364.69	1186.85	1128.05	1652.26	1566.97	1036.19	1267.15
VNG0167H	45.464	35.3648	32.2777	73.9763	35.1582	31.6583	45.2356	76.764	41.2859	22.6603	31.7573	55.9931
VNG0168H	163.252	115.441	233.629	306.254	147.637	134.729	190.66	338.769	134.799	130.722	278.783	293.205
VNG0170Cm	85.1143	59.1661	72.2406	113.264	78.282	49.7832	60.9843	94.2507	70.8053	62.6105	44.0065	116.399
VNG0171C	12.0927	14.647	97.4919	27.4057	10.9869	15.5875	18.7644	37.1964	13.8308	14.0153	23.5911	46.8908
VNG0172G	153.834	105.323	146.018	45.4207	149.56	98.479	45.0681	51.423	137.482	111.206	50.3579	72.5428
VNG0174G	620.799	711.535	241.973	129.746	643.56	534.324	265.215	141.376	663.258	777.392	249.068	155.843
VNG0175G	331.853	362.031	209.915	224.612	363.531	315.616	257.508	222.882	378.385	467.614	270.617	241.625
VNG0176H	40.1153	38.9301	107.812	1324.1	40.377	36.9749	76.733	1461.78	44.5888	43.4868	117.048	1292.81
VNG0177G	5817.07	5221.07	964.379	765.636	6294.83	4730.74	1165.91	657.384	6515.12	6436.84	1034.83	638.542
VNG0178H	346.271	324.739	215.404	227.487	320.819	312.958	301.571	223.92	303.245	302.312	276.288	189.494
VNG0179C	297.784	176.631	216.283	213.88	267.67	165.179	203.728	186.279	274.964	189.011	235.684	227.282
VNG0180G	12.5578	71.2113	275.349	202.956	19.3645	62.3499	362.555	191.614	26.2166	74.3991	557.113	188.391
VNG0181G	149.88	103.3	262.833	138.562	145.989	145	125.152	157.233	119.316	106.883	125.895	167.979
VNG0183G	1123.81	997.922	660.266	703.542	1064.91	1040.61	710.534	535.866	877.945	755.125	481.123	536.21
VNG0184H	70.1146	55.3116	39.3042	25.6809	58.9175	45.5541	47.9163	36.0109	64.1996	56.3233	45.1407	26.4795
VNG0186G	996.837	921.893	575.949	223.845	1024.53	986.723	694.283	255.929	845.742	856.114	638.321	228.386
VNG0187H	120.346	76.8967	73.9972	78.1926	112.754	77.9373	58.6388	95.8809	110.646	103.478	55.5752	87.4375
VNG0188H	24.8831	26.7886	102.762	42.9293	27.4674	27.4291	41.8848	45.1989	25.5973	32.2222	47.6359	61.2338
VNG0189C	64.7659	56.1789	350.663	81.6423	82.1274	65.129	59.9791	78.2459	83.604	79.2456	97.5402	123.295
VNG0190C	351.62	208.238	167.098	47.7205	348.836	201.187	55.4555	48.4591	311.915	261.969	65.7829	66.7504
VNG0192G	14823.5	26056.4	55527.8	89539.7	19890.8	32220.7	44206.1	77770.6	17668.3	25280.9	67443.8	84249.7
VNG0194H	6383.57	11968	26664	39625.2	9712.05	14350.5	20280.6	30400.2	8491.48	12218.4	27791.7	33591.4
VNG0195H	499.174	473.907	289.182	614.617	512.678	430.528	488.21	448.432	428.548	452.682	432.126	408.225
VNG0196H	48.4872	42.1101	45.4523	9.00748	48.0679	36.6124	16.0838	10.3735	56.1488	58.2881	19.508	24.5487
VNG0197C	349.061	315.296	171.709	105.79	314.501	268.491	276.105	155.306	303.658	322.484	247.253	113.641
VNG0198H	2.20925	2.40904	21.9576	6.89935	3.70809	6.40415	5.19372	9.18797	4.12859	6.41824	8.84667	18.2046
VNG0199H	3.95339	4.62536	14.2725	4.40792	5.08146	5.92082	7.20419	4.44579	3.92216	6.41824	6.80513	5.24073
VNG0200C	3.60457	3.75811	15.3703	4.21627	4.39478	5.31666	4.85864	4.59398	4.33502	4.84642	5.4441	9.65398
VNG0203C	2.67435	2.31268	22.6164	6.13275	2.74674	3.38333	7.03665	8.89158	4.12859	5.23938	7.03196	12.6881
VNG0204H	2.55808	2.79449	26.5687	4.21627	3.98277	4.59166	3.85341	8.59519	5.98646	6.94217	7.03196	11.0331
VNG0205H	0.348829	0.385447	9.88093	1.53319	1.92272	1.32916	1.17278	3.11205	1.65144	1.44083	1.58786	4.9649
VNG0207H	3997.93	6411.43	13278.4	16827.9	5543.6	6701.77	7668.95	14029.3	5592.38	8687.54	10719.7	15685.2
VNG0208H	4058.04	6765.27	13232.1	17500.8	5086.13	6880.96	8185.14	14699.3	5427.65	8566.64	11126.8	16939.7
VNG0209H	12898.1	22429.6	44282.2	60207.3	17761.6	23533.1	28837.7	55458	19059.9	30118.4	38042.2	60385.1
VNG0210H	0	0	0	0	0	0	0	0	0	0	0	0
VNG0212H	376.619	715.679	2033.94	1096.61	472.027	729.469	1228.06	822.027	517.519	827.036	1382.58	1057.25
VNG0213H	0.348829	1.63815	13.8333	2.29978	1.51071	1.93333	1.84293	1.18554	1.65144	1.57181	3.40256	8.8265
VNG0214C	60.6962	51.2644	389.309	62.6691	121.131	89.8998	33.3403	65.0567	109.614	113.302	120.678	163.014
VNG0215C	111.625	128.739	778.618	186.474	178.95	163.125	175.414	185.686	167.621	213.636	398.554	293.481
VNG0216H	0.813934	2.0236	35.7909	7.47429	5.08146	5.92082	7.03665	8.447	6.39932	7.07316	20.8691	19.308
VNG0217H	75.6959	81.0402	324.973	85.8585	118.934	95.0956	68.3561	73.0591	105.279	107.8	118.182	153.085
VNG0218G	6.3952	8.38347	140.748	40.4378	10.1629	15.3458	21.2775	52.3121	15.6886	15.9801	31.5304	66.4745
VNG0219H	69.8821	96.6508	184.005	126.296	66.883	112.858	272.754	221.549	70.1861	96.5355	380.407	137.638
VNG0220H	53.2545	87.9783	162.267	116.331	60.1535	86.3957	219.812	167.31	55.9424	81.4723	289.218	124.123
VNG0222C	82.905	125.27	272.714	159.068	85.6982	143.912	324.189	258.3	87.3197	130.591	464.337	177.082
VNG0223G	40.1153	51.1681	125.378	67.6519	52.3253	66.6999	92.4817	87.8784	44.1759	53.1797	91.1887	84.1275
VNG0226G	199.065	166.128	307.187	495.986	174.418	174.604	309.278	509.191	184.135	177.877	329.141	506.972
VNG0227H	192.205	252.275	324.973	470.114	180.598	220.037	631.456	494.816	171.749	221.888	728.149	407.122
VNG0228G	264.296	172.198	127.793	163.859	239.653	192.487	119.623	130.558	229.55	167.005	107.975	154.188
VNG0230C	513.36	367.909	295.111	352.442	489.331	393.312	257.843	348.105	458.48	324.841	216.857	357.197
VNG0231C	204.646	260.562	240.216	367.007	169.886	235.745	450.178	328.099	173.607	217.172	385.851	214.043
VNG0233H	963.814	914.858	257.343	437.917	914.389	734.544	655.414	418.349	961.136	819.046	652.158	383.677
VNG0234C	1944.26	1749.93	1160.46	1122.29	2009.51	1651.79	1326.41	1016.6	2006.08	1895.48	1372.37	1170.06
VNG0237H	791.609	684.457	107.592	110.964	757.687	471.732	236.901	95.5845	716.93	622.831	202.566	92.1265
VNG0238H	38.2549	57.2389	50.5026	42.546	34.3342	49.4207	72.377	40.0121	29.313	50.167	74.8564	36.1335
VNG0239C	1824.14	1410.93	422.026	372.373	1878.49	1315.99	708.356	341.881	1832.48	1755.45	584.56	337.613
VNG0240C	146.159	92.7963	139.87	108.09	128.547	88.6915	56.7958	93.5098	138.308	98.3693	77.3516	135.432
VNG0240a	34.6503	28.9085	87.1718	25.8726	37.905	30.4499	19.6021	25.341	45.6209	37.0686	31.5304	40.8225
VNG0243Cm	104.765	85.0874	66.0925	36.6049	97.9212	75.5207	58.9739	43.7169	107.343	85.1399	54.2142	53.7865
VNG0244H	39.6502	63.406	106.275	77.0427	37.0809	55.3416	106.555	77.2086	36.538	57.1092	103.438	68.1295
VNG0245G	190.693	143.675	84.3173	115.756	192.684	139.2	105.717	86.5447	174.227	134.521	117.048	84.4034
VNG0247C	146.973	126.137	115.058	99.6572	131.157	105.487	118.45	96.9182	129.844	103.609	113.646	95.9881
VNG0248C	423.478	726.76	101.444	67.8436	274.124	813.69	109.236	94.5471	397.377	820.879	72.3612	87.4375
VNG0249G	1609.61	3188.13	390.187	243.202	1113.94	3147.58	385.005	329.878	1537.49	3543.13	248.841	333.2
VNG0250C	175.112	160.346	196.301	106.748	216.718	172.066	124.147	103.587	199.411	195.953	168.767	125.502
VNG0251C	128.602	68.1277	63.238	40.4378	135.002	86.154	36.8587	47.8663	112.298	100.072	42.1918	59.5788
VNG0252C	327.55	233.003	203.547	160.218	356.252	235.141	180.44	142.413	259.688	252.276	201.885	189.494
VNG0254G	1640.43	1964.33	3489.51	6287.8	2224.44	2231.06	3683.19	5113.4	1812.25	1638.61	4872.24	7389.16
VNG0255C	194.53	138.183	106.055	39.4796	187.877	156.6	66.5131	47.4218	170.511	146.048	55.5752	44.1325
VNG0256H	195.112	146.181	115.058	45.0374	199.001	186.808	78.4084	62.8338	192.805	161.897	68.9586	48.2699
VNG0258H	5911.95	7226.17	4524.37	12446	6262.97	6490.43	8097.34	11470.6	7475.02	7333.29	8415.67	12628.2
VNG0259G	3521.31	3161.82	1472.26	690.893	3916.85	3043.91	1928.55	652.79	3758.88	3823.17	1788.84	639.645
VNG0261H	109.532	112.069	360.764	418.944	126.213	119.987	285.655	436.873	142.849	165.04	508.343	463.391
VNG0262C	188.368	244.181	638.528	979.707	180.049	273.929	974.241	1086.7	209.732	248.084	1072.49	761.009
VNG0264H	1004.51	1091.3	954.937	954.793	1009.56	1088.1	1268.11	836.846	926.869	941.516	1160.5	730.392
VNG0265G	595.102	769.737	1147.94	1380.44	611.012	745.299	1172.94	1084.48	604.426	724.999	1284.13	1078.21
VNG0266H	111.742	84.991	81.6824	98.124	98.6079	102.95	96.8377	127.446	110.233	95.7496	89.374	110.055
VNG0267H	87.2072	68.995	81.2432	60.9442	77.7327	75.6415	66.5131	73.8001	72.8696	69.5527	48.5432	63.9921
VNG0268C	176.973	153.986	222.211	199.123	169.474	148.021	185.299	255.04	209.526	162.028	167.179	233.626
VNG0270C	372.666	262.778	160.291	75.8928	379.324	265.229	279.623	95.5845	322.443	192.285	152.889	73.6461
VNG0271C	101.393	56.9498	81.902	27.4057	88.0329	60.2957	40.0419	29.7868	99.2926	53.4416	29.0352	34.2027
VNG0272H	61.1613	39.9901	52.9179	17.0567	68.6684	53.5291	28.8168	21.0434	72.0439	45.9755	28.5815	25.3762
VNG0274C	153.601	132.305	172.807	439.45	135.414	144.516	249.969	491.408	139.753	134.39	271.071	417.879
VNG0277G	140.811	133.846	313.555	358.191	136.65	130.983	304.251	420.275	119.11	118.148	282.866	353.06
VNG0280H	34.7666	62.1533	136.357	105.79	29.6648	59.8124	206.911	204.951	33.0287	66.6711	198.937	129.363
VNG0281G	117.439	99.638	113.741	44.6541	98.1958	116.241	152.126	68.9097	110.853	87.1046	90.2814	50.4765
VNG0282H	14.302	12.4307	22.3968	27.9807	14.0084	13.05	22.9529	28.0085	13.8308	13.8843	17.0128	23.997
VNG0283C	268.482	310.863	382.282	698.367	256.271	295.437	513.676	603.59	267.946	260.659	432.126	663.918
VNG0284C	704.169	570.269	388.211	568.813	730.357	557.524	330.555	497.484	766.886	660.947	372.24	502.559
VNG0285C	1048.93	1685.27	1120.28	614.042	1312.53	1551.98	1131.9	539.274	1286.06	1969.48	1336.53	609.856
VNG0286C	3127.25	4742.92	3733.68	3174.08	3456.22	4263.96	5015.96	3309.15	3510.54	5186.33	5339.53	2866.68
VNG0287a	1624.61	2249.08	1833.46	607.717	1670.29	1661.94	2557.99	577.36	1735.04	2556.55	2697.1	543.657
VNG0289H	89.7653	59.1661	121.206	350.333	89.2689	70.5665	86.6178	343.808	79.6818	68.1119	120.904	378.988
VNG0291H	62.2078	53.3844	224.846	2262.6	61.2522	57.6374	240.084	2256.24	65.0253	65.0993	441.653	2009.13
VNG0293H	71.975	100.891	276.227	4687.72	71.9645	81.079	457.047	4200.38	82.5718	86.7117	820.245	4101.84
VNG0294G	980.907	523.822	90.4654	103.49	766.889	482.245	145.089	75.4302	510.707	398.586	117.275	83.8517
VNG0296H	195.228	117.272	118.352	82.6005	167.826	123.371	109.571	91.2869	148.01	119.065	112.965	91.8507
VNG0297H	111.625	97.3253	92.6612	75.5095	109.732	102.829	115.937	84.7664	106.724	100.858	105.253	75.0252
VNG0298H	19.6507	20.8141	43.6957	17.0567	20.8752	22.3541	46.4084	33.047	21.0558	25.018	35.6135	31.1686
VNG0300C	56.9754	45.8682	49.6242	33.1552	53.1494	44.9499	69.5288	42.8278	49.7495	50.298	62.3803	35.5818
VNG0301C	267.319	136.641	97.931	44.8458	258.605	146.933	45.2356	38.9748	186.612	144.476	58.9778	60.4063
VNG0303G	8400.5	7387.09	6526.47	19549.1	10099.1	7560.53	11224.8	16139.8	8685.32	4876.55	10512.8	16876.8
VNG0305G	17.0926	10.6962	51.82	11.1156	17.4418	18.2458	8.20943	14.8193	12.5922	16.1111	13.1566	18.2046
VNG0306C	30.8132	30.4503	136.796	37.9464	38.8663	34.7999	30.3246	35.2699	32.4094	30.7813	48.9969	54.3381
VNG0307G	65.5798	63.406	113.082	31.2387	65.235	66.579	62.1571	30.5278	67.7089	75.316	54.2142	48.5457
VNG0308Gm	27.9063	26.9813	48.0872	17.6317	29.6648	29.1208	33.6754	18.8205	31.3773	33.1391	31.9841	25.9278
VNG0309C	379.758	275.595	336.83	642.789	426.568	343.045	186.136	669.832	370.128	363.744	217.31	685.157
VNG0310C	905.327	524.111	478.896	717.724	756.314	597.761	520.88	671.018	636.835	513.459	341.844	552.759
VNG0311H	306.272	186.364	68.2882	154.469	266.433	184.995	98.6807	125.816	224.595	182.854	83.4762	119.158
VNG0312H	431.734	321.463	177.637	171.717	438.929	264.745	221.487	138.857	335.861	279.259	240.675	145.361
VNG0314G	81.7422	74.3913	66.9708	41.2044	80.3421	67.9082	66.178	48.4591	75.1404	79.6385	80.3005	42.2017
VNG0315G	2541.33	2264.21	967.014	469.539	2661.73	1793.16	1243.14	475.551	2680.08	2665.27	931.395	468.632
VNG0316C	78.8353	67.8387	154.362	96.9742	76.3593	76.6082	87.1205	117.369	80.0947	72.6963	95.4986	104.539
VNG0318G	138.718	92.9891	102.542	103.49	122.779	90.1415	54.7854	95.1399	120.348	95.0947	81.6615	109.504
VNG0319H	26.1622	23.8013	90.685	85.0919	26.6433	28.3958	50.7644	80.4688	26.2166	21.6124	60.112	99.8497
VNG0320H	312.434	264.127	289.402	825.622	289.369	254.354	449.843	743.632	276.616	295.239	568.228	789.971
VNG0321G	1251.37	2461.46	6292.84	5276.66	1441.62	2445.66	8323.69	4626.29	1258.19	1923.11	9738.82	3952.89
VNG0322H	191.507	201.492	183.566	428.143	202.984	189.587	219.644	326.025	184.961	164.254	295.569	370.161
VNG0323H	56.8591	64.8514	44.3544	57.4946	51.2266	79.7498	61.1519	61.7965	42.7309	47.4164	57.6167	55.9931
VNG0324G	229.995	361.742	249.219	170.184	231.275	439.591	273.759	190.28	264.849	306.765	239.767	186.736
VNG0326G	1180.67	1116.54	798.599	526.075	1360.73	1221.99	786.095	509.339	1244.36	1152.27	796.427	542.002
VNG0327G	324.295	222.788	124.5	110.581	307.223	222.575	116.44	122.259	267.326	213.505	123.626	111.159
VNG0329G	733.703	630.013	505.684	538.532	704.675	491.066	953.969	544.757	712.801	625.713	956.347	436.912
VNG0330G	14809.4	13429.9	11407.6	8792.45	15837.1	11178.5	17623.1	8890.84	15844.5	13742.6	18338.2	6894.04
VNG0331H	74.9982	87.7855	160.73	154.469	83.0888	126.512	90.3037	141.969	84.8426	82.7821	100.262	153.085
VNG0332C	97.5558	62.4424	96.6136	67.6519	98.3332	72.0165	38.3665	61.5001	84.4297	64.3133	49.4506	86.3342
VNG0335G	931.257	773.303	486.801	228.062	941.719	747.594	499.267	184.204	805.488	772.677	513.107	178.737
VNG0335a	586.265	498.961	283.912	304.338	519.271	514.628	332.398	223.179	424.419	422.163	318.253	216.801
VNG0335b	179.763	214.983	282.814	141.82	177.165	194.179	400.587	180.351	227.898	243.238	419.65	171.565
VNG0337H	2.09297	4.33628	8.78305	3.44967	2.47206	2.77916	2.84817	2.0747	2.47716	2.88166	2.26838	3.86159
VNG0339H	68.4867	67.935	200.912	358.766	71.1405	74.4332	132.356	343.808	87.1133	92.475	213.681	502.007
VNG0340C	255.343	248.228	250.317	352.442	286.759	262.57	305.424	314.169	264.436	210.099	271.525	311.686
VNG0342G	1628.91	1801.1	2156.9	2238.84	1791.15	1905.05	2440.71	1769.72	1576.3	1423.28	2198.74	2108.15
VNG0343H	453.012	444.613	682.663	485.637	487.958	608.999	605.152	412.273	463.641	453.206	631.289	430.016
VNG0345G	1216.48	767.425	522.152	688.018	1090.73	766.928	422.367	574.841	915.722	706.137	342.298	651.506
VNG0346H	47.4407	88.2673	98.8093	163.859	48.6172	72.7415	156.649	144.044	50.5752	77.1498	129.524	156.67
VNG0347H	54.4173	93.8563	90.2459	242.435	46.0078	83.0123	178.932	250.15	47.6852	77.1498	133.834	218.456
VNG0349Gm	1655.54	1892.93	2044.69	5968.89	1648.73	1923.9	2672.42	5897.64	1779.42	1825.14	2501.11	5831.56
VNG0351C	279.179	283.689	276.227	547.157	281.815	262.087	265.717	542.979	273.519	256.729	255.646	495.111
VNG0352H	62.2078	81.6184	131.746	139.137	68.9431	72.0165	163.183	121.666	57.8003	67.8499	180.109	105.642
VNG0354C	102.556	96.8435	138.772	160.027	90.2303	90.2623	105.215	132.04	80.5075	81.9962	124.08	130.467
VNG0355G	331.504	664.125	1005	1513.83	361.333	582.899	1350.87	1472.89	452.7	669.33	1649.34	1511.26
VNG0357H	3.25574	3.66175	28.1058	5.9411	4.53212	6.16249	3.85341	7.55784	4.74788	4.71544	8.61983	13.2397
VNG0359C	421.967	487.783	452.766	711.208	413.384	467.02	609.676	553.056	368.27	396.621	630.835	580.066
VNG0360C	178.833	229.052	554.43	1120.76	194.881	297.854	433.592	991.263	206.842	299.299	576.848	1159.03
VNG0361C	428.827	394.89	192.788	557.889	383.719	371.199	317.152	463.696	347.834	278.866	240.221	452.91
VNG0363G	98.9511	93.5672	111.325	164.818	92.2904	110.804	114.262	222.141	86.0811	85.6638	89.1472	158.049
VNG0364G	166.624	169.211	151.947	162.135	144.066	148.746	205.236	159.456	136.037	149.191	193.719	147.568
VNG0365G	268.017	206.792	169.513	191.265	257.369	224.629	163.686	188.65	256.798	242.714	164.457	219.559
VNG0367H	14.4183	19.2723	54.6745	53.6616	13.3217	17.7625	43.3927	51.7194	10.3215	15.3252	45.5944	47.9941
VNG0368C	137.439	146.181	224.407	216.946	126.625	147.416	258.346	199.023	129.431	134.521	220.032	177.633
VNG0370Hm	1008.93	776.29	269.201	173.634	1034.7	707.478	292.859	160.197	1002.63	734.954	256.78	187.563
VNG0371G	974.279	485.085	240.216	158.302	1028.79	485.991	243.937	142.858	847.806	493.549	264.039	141.224
VNG0373H	583.591	544.058	428.613	503.652	642.05	601.265	342.115	360.257	678.534	735.346	372.694	472.217
VNG0374G	939.164	713.944	352.64	718.299	952.019	701.315	381.152	543.868	807.553	677.713	335.493	625.302
VNG0375G	117.904	109.371	59.066	91.608	115.088	86.879	55.9581	76.6158	95.5769	93.2609	51.9458	68.957
VNG0376G	1463.8	1246.44	990.728	1932.78	1658.07	1381.73	1159.2	1499.86	1143	1089.79	1168.89	1515.12
VNG0378C	220.227	180.678	77.73	63.244	221.936	163.971	60.6492	69.2061	180.626	178.663	58.5241	54.0623
VNG0380G	600.218	689.372	129.33	83.1755	574.892	564.291	184.628	80.7652	516.28	607.375	123.626	76.956
VNG0382G	41.9757	48.1809	55.992	75.1262	31.5875	48.2124	96.8377	122.111	42.5245	40.4742	75.3101	69.5086
VNG0383H	281.389	245.048	352.42	400.737	296.236	299.908	351.33	390.933	335.861	313.315	392.656	413.742
VNG0384G	294.179	228.859	344.515	401.12	296.51	266.799	330.388	514.822	261.546	240.356	362.486	372.092
VNG0386Gm	121.276	86.051	84.3173	112.498	110.693	89.8998	72.7121	98.252	92.8933	83.3061	82.1152	97.9189
VNG0387G	136.392	106.094	277.984	166.351	142.693	134.125	113.927	187.168	128.193	122.994	164.23	192.804
VNG0388C	109.416	84.991	110.886	210.622	90.2303	98.9623	91.4765	180.944	87.1133	86.4497	111.604	217.352
VNG0389C	47.9058	40.4719	40.8412	75.5095	44.7718	41.6874	59.1414	77.8013	45.6209	45.8445	56.2557	86.61
VNG0390G	815.678	567.089	279.74	113.073	702.341	588.215	195.351	104.328	604.219	544.24	160.601	104.539
VNG0391C	78.0214	63.5987	73.3385	91.2247	74.4366	59.4499	69.1938	93.0652	76.7918	68.5048	89.6008	88.265
VNG0393C	243.366	221.825	231.873	675.944	214.657	187.412	294.534	601.664	219.228	225.555	361.352	443.531
VNG0394C	15983.6	17153.2	14492	80740.9	19491.9	16226.9	10439.7	66743.9	18847.8	19835.9	10578.8	69326.9
VNG0396C	63.7194	28.8122	109.788	33.5385	60.5655	44.8291	18.2618	36.3073	52.846	41.653	31.0767	59.303
VNG0398G	130.811	113.225	109.788	55.5781	136.65	125.183	81.2566	58.2398	129.844	119.982	83.0226	69.5086
VNG0399H	865.561	627.797	494.925	911.289	769.361	619.632	447.33	627.005	689.268	534.809	526.944	828.311
VNG0401G	2091.46	2019.84	1254.88	3328.17	2224.31	1756.79	1342.49	2885.32	2196.82	2009.43	1436.34	2981.98
VNG0402H	161.857	385.64	1177.59	7239.14	177.165	502.182	1547.9	6178.76	139.753	330.474	1873.22	5484.01
VNG0403G	2010.77	1534.18	514.248	386.938	1893.74	1394.66	699.979	335.954	1631.62	1439.52	545.318	367.679
VNG0404H	226.971	238.688	340.124	417.985	220.014	265.108	464.587	371.372	223.77	230.402	615.184	336.786
VNG0405C	239.413	165.935	109.788	50.0203	212.46	164.333	90.6388	57.4989	191.773	161.897	62.834	59.5788
VNG0406C	227.902	278.293	189.934	150.636	202.984	293.504	224.67	183.018	217.99	215.6	201.659	150.878
VNG0407H	56.394	59.6479	61.0422	54.2365	57.2695	64.5249	137.382	112.33	59.6582	67.064	116.141	68.4053
VNG0408H	69.5332	54.1553	52.9179	32.3886	50.2653	53.4082	122.974	47.2736	58.4196	50.822	53.7605	39.7192
VNG0409C	1427.76	1381.15	1020.81	533.166	1372.54	1380.88	2015.33	575.878	1387.21	1026	943.644	458.702
VNG0410G	977.07	989.731	414.78	273.866	908.346	845.348	550.367	279.344	903.955	891.349	491.33	253.486
VNG0412G	541.266	951.379	245.706	366.815	511.168	972.586	353.508	406.642	503.688	519.615	255.192	295.963
VNG0414G	512.43	2733.97	563.213	895.957	438.105	3495.46	838.702	998.673	664.084	1005.96	625.845	713.567
VNG0415G	318.481	1044.66	231.433	148.719	294.588	1191.54	215.623	147.156	326.159	434.606	162.416	117.779
VNG0417H	304.063	272.993	133.063	198.931	256.133	288.429	154.304	174.571	245.445	257.777	172.17	190.321
VNG0419C	322.55	376.1	436.079	623.433	335.789	368.783	558.576	423.091	305.309	342	597.944	512.488
VNG0420H	260.459	193.591	155.24	253.934	267.257	221.487	139.56	217.399	263.198	227.651	145.857	254.865
VNG0421C	259.994	152.059	118.132	85.8585	238.142	164.091	92.4817	90.9905	222.118	187.701	99.5817	86.3342
VNG0422G	152.903	166.128	266.566	731.522	139.946	178.591	365.906	734.148	134.386	132.294	292.847	669.986
VNG0424C	651.961	492.312	429.272	508.444	636.556	581.086	441.634	390.192	505.752	425.961	452.768	381.194
VNG0425G	738.354	508.983	227.481	361.449	604.694	511.003	468.44	391.822	508.436	342	315.985	264.795
VNG0426G	537.196	259.309	109.788	59.6027	492.765	217.137	60.4817	40.6049	420.291	272.448	51.719	57.648
VNG0427G	101.742	71.5004	99.9072	87.0084	85.6982	76.6082	74.7226	85.5074	88.1454	56.5853	69.1855	87.9891
VNG0428G	154.88	186.845	199.156	222.504	151.757	191.037	324.021	286.902	162.873	185.343	271.978	189.77
VNG0429H	194.414	165.935	132.844	57.6862	188.563	170.012	101.696	72.6146	171.543	185.343	102.531	77.5077
VNG0430H	49.3012	34.7866	35.7909	54.4282	44.9091	42.4124	39.0367	82.6917	46.0338	43.8798	36.5209	60.6822
VNG0431G	730.448	421.775	202.449	330.21	660.728	416.753	157.99	251.928	620.527	449.931	201.432	348.922
VNG0433C	828.585	758.56	348.468	209.472	930.869	602.715	398.911	166.569	767.299	984.741	384.036	210.181
VNG0435H	85.2305	85.8583	46.5502	108.856	91.6037	74.1915	104.712	105.662	82.5718	69.6837	106.614	97.0914
VNG0436G	522.778	423.317	380.087	579.162	548.386	413.128	523.058	457.768	450.429	351.562	577.755	500.352
VNG0437C	53.1383	90.0982	164.902	182.641	49.0293	89.6582	239.414	234.59	67.296	94.1778	203.927	190.873
VNG0438G	208.716	125.559	109.569	76.2761	180.598	113.221	100.859	65.0567	156.061	97.0594	94.5913	63.9921
VNG0439C	2439.48	2300.54	720.649	642.981	2271.14	1832.8	1063.37	645.677	2065.33	1902.94	852.002	503.11
VNG0440C	82.5562	67.1641	84.7565	115.372	79.2434	90.0207	112.922	139.894	78.6497	66.2781	79.62	127.708
VNG0441H	42.3246	26.7886	70.484	51.9367	37.3556	40.4791	46.5759	90.1013	43.9695	37.8545	50.3579	76.4043
VNG0442G	276.505	285.809	325.193	290.922	310.107	292.416	339.602	294.459	266.707	254.503	274.02	265.071
VNG0444G	116.393	105.516	85.1956	105.407	101.217	111.287	169.55	145.97	95.3705	88.2835	126.122	89.9199
VNG0446G	117.207	104.745	248.56	106.557	109.869	120.35	127.665	123.445	113.949	106.097	115.687	135.432
VNG0447H	160.112	204.48	384.039	311.046	174.692	214.237	470.115	365.148	174.433	191.63	504.033	319.96
VNG0448G	288.249	264.224	340.124	365.09	266.433	268.974	395.393	366.185	254.321	256.729	364.074	395.813
VNG0450C	374.875	298.336	195.642	490.045	337.574	291.329	246.45	406.642	313.36	257.515	252.017	388.917
VNG0451G	340.457	538.662	575.07	552.523	328.235	885.102	735.33	494.075	426.896	323.139	540.554	567.102
VNG0452G	246.506	444.42	509.417	518.601	258.193	854.894	676.691	492.445	341.641	223.59	450.046	588.341
VNG0453G	369.061	709.704	828.022	844.595	397.727	1375.68	1140.44	733.555	506.165	325.889	660.778	858.652
VNG0455G	472.431	796.237	861.398	985.84	486.584	1591.49	1208.96	747.189	595.343	357.587	678.698	835.207
VNG0457G	1310.9	1846.48	2706.72	2442.94	1275.86	4353.98	3139.52	2080.04	1534.8	1027.18	2064.45	2332.95
VNG0458G	92.2071	237.05	2803.77	752.412	108.359	440.074	2146.18	754.154	112.711	201.192	1865.97	709.705
VNG0459G	3641.19	3769.09	1747.61	461.873	3810.14	3898.8	1669.03	422.795	3408.77	3590.94	1259.18	424.223
VNG0461G	2866.79	2958.88	743.266	523.967	2918.13	2459.56	947.435	481.331	2876.6	3105.25	818.43	471.39
VNG0462C	68.9518	49.9154	53.7962	43.5042	68.1191	44.5874	55.1204	35.2699	73.4889	48.0713	51.0385	40.5467
VNG0463C	34.6503	34.4975	48.5264	37.5631	35.2956	37.5791	60.9843	39.123	35.5059	30.5194	51.719	36.4093
VNG0465Gm	46.278	38.4483	67.4099	69.1851	47.3812	39.6333	90.3037	76.6158	40.2538	32.6151	68.2781	62.613
VNG0466C	33.1387	23.1268	51.1613	36.2216	35.0209	27.1874	46.2409	39.2711	32.4094	19.3857	43.0991	44.1325
VNG0467G	2062.39	1395.32	1697.98	5162.82	2328.55	1481.78	1708.4	5309.01	2418.12	1603.38	2441	5321
VNG0468C	701.96	523.822	401.166	216.946	655.371	500.491	275.267	231.181	589.976	581.309	334.132	287.137
VNG0469H	9.18583	11.7561	64.9946	29.7055	9.20157	16.3125	34.6806	35.7145	10.7343	14.8012	31.5304	48.8216
VNG0470G	14.9996	19.9469	75.9734	50.9785	17.0298	26.9458	42.555	45.0507	16.1015	18.3378	54.6679	50.2007
VNG0471C	108.253	61.1897	40.6216	34.6884	90.917	52.5624	37.0262	27.1193	76.1725	63.3965	34.933	25.3762
VNG0472H	207.088	137.701	82.1215	82.2172	197.353	117.45	111.916	81.2098	178.768	173.554	101.623	70.612
VNG0473G	4218.62	2103.96	945.935	2524.78	4345.47	1837.15	1163.73	2274.32	4690.49	3709.09	1021.9	2059.61
VNG0474G	6355.43	3064.01	1123.57	3001.22	6454.69	2708.35	1614.07	2563	6703.8	5391.71	1324.96	2602.16
VNG0475C	145.694	104.263	62.7988	78.5759	142.281	102.104	64.1676	86.5447	130.463	126.269	45.8212	102.608
VNG0475a	174.414	116.983	60.3835	69.7601	167.414	115.154	62.9948	85.8037	162.047	120.899	54.8947	115.296
VNG0478C	77.44	78.2457	84.0977	96.0159	70.0418	84.2207	106.387	97.511	75.1404	81.4723	102.077	94.0573
VNG0479G	69.1844	77.2821	72.8993	69.5684	64.1363	70.4457	94.8273	96.1773	83.3976	69.8147	76.6711	84.4034
VNG0481G	555.219	653.718	590.88	339.793	656.195	618.545	484.859	338.473	644.473	642.74	544.41	373.195
VNG0482H	114.3	119.296	345.833	502.311	112.342	157.083	351.833	522.529	105.486	137.665	432.806	547.519
VNG0483C	162.671	155.239	120.108	208.514	156.289	146.45	160.168	202.283	139.134	134.259	164.004	183.977
VNG0484G	221.39	411.946	862.276	550.606	214.383	384.853	1136.08	625.819	258.243	338.202	1005.34	483.251
VNG0485H	157.671	89.8091	48.9655	46.5706	131.019	79.9915	48.2513	36.3073	107.756	91.1651	54.8947	45.7874
VNG0486G	305.342	416.09	116.375	59.986	275.635	342.803	238.576	70.9844	380.037	435.392	192.358	68.1295
VNG0487H	423.362	535.868	175.881	114.414	436.319	470.766	296.377	106.106	496.257	585.107	259.275	105.642
VNG0488H	144.648	111.876	77.9496	83.5588	152.307	124.7	82.4294	99.8821	153.79	134.259	72.3612	88.265
VNG0489G	1200.09	993.104	770.493	1107.35	1360.87	1091.61	547.519	941.915	1212.15	1185.93	731.778	1159.58
VNG0491G	7279.94	7213.45	3577.56	4876.88	8073.76	7423.26	4464.59	4878.81	8281.75	7807.85	4283.15	5380.58
VNG0492H	39.4177	30.2576	26.3492	34.88	35.9823	26.5833	28.9843	42.976	32.6159	27.8997	27.4473	35.5818
VNG0494G	387.665	249.191	202.23	126.871	385.23	276.708	109.403	135.3	357.123	333.486	115.007	163.566
VNG0496H	186.391	113.321	92.6612	76.0845	186.091	129.171	65.6754	66.9832	137.069	106.228	80.981	71.1636
VNG0498C	95.9279	72.2713	46.3306	48.2954	95.0371	71.2915	34.3456	54.9796	88.1454	64.9683	32.2109	55.4414
VNG0499G	193.484	112.936	81.902	106.557	171.259	115.879	64.8377	101.512	167.208	126.007	77.8053	101.229
VNG0500G	185.81	271.644	669.488	696.451	171.396	296.524	886.786	734.445	175.878	221.495	888.069	569.861
VNG0501G	52.4406	48.5663	54.2354	26.0642	50.1279	34.0749	23.4555	26.6747	45.4145	43.7488	25.8595	33.0994
VNG0502G	48.7198	53.9626	137.016	127.638	44.0851	70.3249	126.325	157.381	35.2995	46.8924	123.626	118.882
VNG0503C	42.4408	34.6902	80.5845	32.197	32.1368	36.0083	49.9267	43.2724	34.8866	31.9602	44.4602	42.7533
VNG0504G	463.71	347.288	232.312	159.26	421.349	279.608	168.377	152.342	378.179	327.723	186.234	161.911
VNG0505C	34.6503	51.6499	95.7353	28.1723	34.4715	51.1124	30.1571	29.194	44.3824	52.6557	38.1087	48.8216
VNG0506H	6.04637	4.14355	4.6111	2.10813	4.25744	3.74583	2.51309	2.0747	3.30287	4.45347	5.21726	3.30994
VNG0507C	489.756	436.808	279.521	256.426	489.331	381.108	441.969	237.702	439.901	343.703	349.784	233.075
VNG0508H	46.6268	28.234	59.9443	37.7548	45.7332	34.9208	26.8063	38.382	41.0795	38.9024	30.1694	42.4775
VNG0509H	90.5792	66.2005	24.5925	28.9389	76.0846	54.4957	35.6859	27.4157	73.9018	51.3459	23.3643	27.307
VNG0510G	2362.15	1987.65	2253.51	4780.1	2383.21	2221.52	2155.9	3525.51	2507.91	1913.94	2056.96	4196.17
VNG0511H	23.7204	16.0924	39.9629	20.8897	25.4073	17.7625	9.04713	16.153	16.3079	25.28	13.8371	60.6822
VNG0512G	106.16	97.1326	162.486	65.7354	102.865	113.221	74.3875	71.5772	98.0541	87.3666	74.4027	91.2991
VNG0514C	232.087	278.967	304.113	141.628	261.215	257.858	239.581	158.122	285.286	253.062	180.563	175.978
VNG0516H	45.1152	53.3844	42.5978	110.581	41.8877	47.2457	59.9791	112.182	44.3824	37.4615	52.6263	100.126
VNG0518H	242.204	221.632	380.965	6077.75	267.12	196.475	423.875	6026.56	222.325	199.62	975.855	6083.94
VNG0520H	151.741	227.414	622.06	11123.1	167.551	211.7	881.927	9503.62	177.942	210.099	2048.8	8369.72
VNG0521G	1039.74	898.669	721.308	861.843	1077	878.336	480.335	746.3	1030.29	836.859	457.078	866.376
VNG0523G	181.856	196.289	430.589	383.68	157.8	202.395	363.895	444.283	178.768	198.834	397.873	393.882
VNG0524G	3327.01	5013.22	6649.65	12895.1	3861.5	4893.86	5418.06	9619.5	3977.07	6117.63	6829.4	12076.9
VNG0525C	5104.99	7773.79	6510.22	18819.7	5745.76	6808.34	8467.1	14644.7	5699.31	8265.64	9861.54	15990.6
VNG0527C	4630.24	6678.06	5560.99	16776.1	4805.83	5990.9	8113.26	14983.2	5192.94	7025.87	8675.18	14859.7
VNG0529H	10.116	13.0088	22.8359	9.77407	11.399	10.6333	11.2251	9.48435	12.5922	12.9675	13.3834	10.7573
VNG0530G	326.736	266.44	149.531	271.374	345.677	223.783	149.445	244.222	286.937	230.664	168.994	286.309
VNG0532H	3.25574	2.31268	18.4444	3.06638	2.19739	3.62499	2.84817	3.85302	6.60575	4.71544	6.80513	8.8265
VNG0533H	393.479	616.619	1207.89	833.863	393.745	576.736	2264.8	939.099	395.106	497.348	2635.17	743.081
VNG0534C	386.386	503.875	784.985	690.318	378.363	485.387	1382.03	777.42	391.597	449.538	1765.93	705.016
VNG0535C	62.9055	89.3273	271.396	647.964	62.0763	97.029	378.136	524.455	69.7732	70.2076	349.103	443.807
VNG0536G	149.066	204.865	680.028	1694.94	146.126	252.179	827.477	1267.64	193.425	193.595	874.005	1178.89
VNG0537C	386.502	943.478	307.626	59.986	388.938	691.286	571.142	67.7242	459.306	455.695	621.535	84.955
VNG0539C	289.993	631.073	254.928	35.0717	285.935	525.503	322.848	33.788	307.993	324.055	394.924	47.1666
VNG0540G	3823.4	6728.65	2993.48	412.428	3648.49	6238.25	3681.17	433.761	3942.39	3878.58	4482.08	431.119
VNG0541G	319.295	309.321	271.616	215.413	370.809	326.612	258.848	249.409	346.595	366.756	242.716	269.208
VNG0542C	78.8353	67.1641	203.986	167.309	83.6381	82.529	99.8535	174.571	84.0168	80.4244	132.7	175.151
VNG0543H	110.462	118.332	93.7591	97.7407	134.865	135.816	111.749	128.632	121.793	141.856	123.173	111.159
VNG0544H	2.79063	2.69813	43.6957	12.2655	3.84543	5.31666	4.85864	12.3	4.74788	6.02528	10.4345	24.2729
VNG0546C	1466.01	1201.34	223.748	343.817	1437.09	978.99	454.869	351.217	1389.27	1289.02	377.004	347.543
VNG0548C	630.334	556.585	156.558	211.388	602.771	536.016	278.115	255.633	627.546	628.07	307.592	251.003
VNG0549G	6664.61	7020.34	2707.82	3828.18	6939.08	6293.95	3694.75	3469.79	7150.1	7283.39	4088.29	4008.33
VNG0550G	198.484	199.083	87.611	113.456	201.748	189.104	110.408	106.106	211.384	231.711	123.626	118.33
VNG0551G	1035.32	1014.5	312.896	555.589	970.834	810.911	521.382	519.416	1066.62	1136.29	594.088	480.492
VNG0553C	437.897	385.64	279.521	336.918	384.406	330.962	364.398	359.664	427.722	376.842	373.375	348.371
VNG0555C	147.206	153.697	137.674	211.197	162.332	160.587	120.796	223.179	188.883	164.778	151.981	217.352
VNG0556G	15.8136	15.8997	122.963	34.4967	22.3859	26.0999	16.4189	34.529	25.3908	26.4589	35.6135	59.303
VNG0557H	328.597	289.952	329.584	1215.24	337.849	315.374	428.063	1189.4	353.407	267.339	479.761	1202.61
VNG0559G	734.169	412.428	165.561	260.259	683.8	410.712	142.241	217.399	607.935	333.355	150.393	262.864
VNG0560C	577.544	761.161	303.015	370.648	608.952	612.865	510.66	405.752	689.062	546.467	448.912	395.537
VNG0562C	388.247	509.561	190.812	271.949	431.787	428.595	359.037	277.714	445.681	370.948	295.116	235.557
VNG0563G	328.829	395.565	174.344	233.811	331.394	362.378	306.429	245.852	332.971	295.632	284.908	240.522
VNG0564H	138.253	183.569	84.3173	122.272	164.255	163.487	137.215	108.922	156.267	141.987	141.773	101.229
VNG0565C	166.856	208.334	123.402	137.412	189.388	206.745	141.571	120.333	190.328	172.899	162.643	129.915
VNG0566C	117.672	143.097	57.0898	90.8414	110.007	117.45	121.801	74.3929	117.665	97.8454	109.789	64.5437
VNG0568C	90.9281	109.081	33.3756	64.2023	80.3421	89.2957	82.4294	58.9808	80.5075	79.7695	80.5273	46.8908
VNG0570Hm	191.856	249.77	59.2856	164.434	202.572	221.366	194.513	148.341	204.985	183.902	166.952	115.02
VNG0571C	690.914	720.786	312.457	404.57	634.496	647.303	575.665	413.458	667.593	606.065	544.183	373.195
VNG0572G	223.599	161.791	117.034	124.572	240.202	185.479	116.44	112.478	172.369	162.945	151.074	98.1948
VNG0573C	575.451	511.873	237.362	307.596	584.643	476.082	265.047	265.265	592.866	603.314	269.483	362.438
VNG0574C	210.693	215.465	112.862	67.2686	242.674	221.608	110.408	55.276	217.783	225.162	90.9619	53.7865
VNG0575G	549.754	490.867	446.399	255.276	513.228	492.395	474.304	325.284	547.245	484.511	418.969	276.104
VNG0576C	54.6499	45.3864	101.444	74.168	59.0548	62.7124	79.5812	96.77	47.4788	57.6331	89.6008	89.3683
VNG0578H	1322.64	1017.19	522.811	500.778	1297.7	1067.92	443.309	385.302	1126.49	1010.68	512.199	399.675
VNG0579H	713.006	629.049	482.629	826.58	882.939	743.244	423.204	648.493	818.7	857.555	775.558	956.296
VNG0581H	110.579	113.61	124.939	195.29	132.805	111.771	101.696	151.601	135.211	122.601	145.857	205.216
VNG0582C	2258.67	2837.56	1389.48	4756.14	2634.26	2588.97	2458.64	3901.48	2710.83	2533.63	2568.71	4286.37
VNG0583G	1688.8	2082.09	1187.91	3026.71	1841.41	1742.78	1629.82	2448.74	1844.24	1660.62	1673.83	2580.37
VNG0584H	2750.75	3039.06	2330.8	5218.97	3075.11	2880.78	2547.6	4136.07	2871.85	2761.81	2717.51	4571.57
VNG0585H	750.215	797.104	524.787	1147.4	837.068	764.873	569.634	790.165	746.656	748.969	619.267	1120.96
VNG0586C	2459.13	2287.15	1682.83	3715.3	2851.66	2409.53	1621.45	2891.1	2388.6	2646.93	2068.76	3488.12
VNG0587H	281.854	200.047	134.82	235.153	237.73	184.029	170.22	223.179	218.609	183.116	158.333	198.044
VNG0590H	75.2308	59.8406	56.6507	45.6123	71.2778	60.2957	42.3875	41.1977	95.164	59.7289	36.7477	47.7182
VNG0591C	102.207	92.3145	103.86	122.463	102.865	91.5915	138.052	135.597	101.563	77.5428	137.01	135.983
VNG0592G	801.958	752.489	555.089	752.795	912.466	739.499	447.163	567.135	782.575	727.749	381.541	689.018
VNG0593G	558.94	493.372	183.346	109.431	563.493	511.849	163.016	109.811	586.673	594.407	126.122	115.572
VNG0594H	43.6036	36.9065	59.5052	50.9785	45.1838	36.4916	42.2199	53.7941	35.093	41.1291	48.7701	46.3391
VNG0595H	69.3007	91.5436	149.531	177.083	77.046	85.3082	147.602	180.795	75.3468	77.2808	146.31	174.599
VNG0596H	14.1857	12.6234	22.6164	16.4818	17.3044	14.0166	17.4241	19.7097	16.1015	13.2294	15.6518	24.5487
VNG0597H	198.832	164.682	276.447	145.653	246.382	211.337	224.67	267.34	237.188	318.685	237.726	193.907
VNG0598C	127.904	88.3637	42.8174	20.3147	116.324	86.6373	35.6859	24.8964	119.729	96.7975	38.1087	31.1686
VNG0599C	191.507	128.932	49.8438	83.5588	192.409	141.737	50.2618	81.9507	190.947	191.368	66.0097	80.8176
VNG0600C	413.362	292.843	96.8332	50.0203	433.572	275.741	102.031	44.0133	318.314	291.309	97.767	48.5457
VNG0601H	105.23	61.7679	36.8888	44.4625	98.1958	62.4707	26.8063	29.3422	85.2554	61.8246	26.0863	27.5828
VNG0602C	44.8827	67.3568	160.071	145.653	45.7332	65.3707	193.675	176.794	62.7546	88.5455	193.946	142.603
VNG0604H	117.323	145.217	641.382	700.475	134.59	215.204	291.016	596.921	128.399	164.385	469.1	702.81
VNG0606G	1198.34	1429.43	1107.54	1431.42	1215.29	1346.81	1500.15	1489.64	1290.18	1354.64	1799.73	1381.62
VNG0608C	107.439	79.5948	44.7936	31.4304	95.1744	51.7166	59.9791	42.6796	104.866	72.9583	55.1215	44.96
VNG0609C	987.302	664.029	429.272	432.167	1089.08	621.928	368.419	369.89	949.163	846.028	485.432	373.471
VNG0610G	103.253	110.141	62.7988	24.7227	119.758	111.166	34.6806	31.1205	115.188	132.556	40.6039	40.2709
VNG0611H	101.393	181.931	597.028	187.816	192.272	235.383	130.346	162.864	198.792	253.979	248.387	337.338
VNG0612H	7.44168	7.70894	51.1613	8.04924	10.3003	15.225	5.86388	6.96507	13.6244	16.897	13.1566	24.5487
VNG0613H	11.5114	15.707	116.595	193.948	17.5791	24.8916	29.6545	184.797	17.7529	21.4814	49.2238	223.696
VNG0614G	95.4628	129.51	478.457	2682.5	117.698	131.587	299.393	2278.62	126.128	135.962	454.583	3064.45
VNG0615C	73.8354	84.4129	107.592	53.0866	81.4407	77.9373	66.6807	56.017	86.0811	95.2257	85.2909	71.7153
VNG0617H	784.632	2734.26	1378.72	1819.32	831.575	1989.4	3543.79	2017.2	1181.6	2528.26	2644.93	1566.15
VNG0620G	939.047	3432.31	1789.33	2235.96	1077.54	2533.51	4292.36	2149.69	1539.35	3234.66	3267.82	1882.8
VNG0622H	99.1837	131.052	224.407	441.558	98.8825	171.704	196.859	442.801	110.646	129.675	191.905	465.873
VNG0623G	401.037	466.005	582.097	204.106	434.534	492.153	497.592	222.141	447.333	470.627	516.055	240.246
VNG0624H	31.3946	32.0885	15.3703	5.74946	31.0381	26.8249	15.4136	8.00242	30.758	25.9349	10.4345	12.4123
VNG0626G	89.4165	81.7147	86.2935	33.5385	87.6209	88.0873	48.5864	39.7157	81.1268	85.7948	57.1631	56.8206
VNG0627G	74.1843	100.794	148.873	105.982	71.2778	95.8206	148.775	113.219	70.5989	89.0694	121.585	96.8156
VNG0628G	2030.18	1962.5	1795.91	377.548	2276.77	1912.18	1617.59	428.722	2225.52	1867.58	1964.19	420.362
VNG0629G	781.028	770.412	456.938	863.568	701.105	643.557	784.754	933.764	685.346	668.413	687.318	767.905
VNG0630G	146.043	111.394	83.6586	168.842	143.654	134.246	122.639	240.962	143.469	152.073	136.783	154.188
VNG0631C	120.927	114.381	110.886	44.0792	116.462	113.1	54.9529	56.1651	132.734	122.208	50.1311	64.2679
VNG0632G	417.083	1463.83	422.026	855.711	371.221	2589.09	360.377	808.541	501.417	665.794	256.553	603.787
VNG0633G	282.9	1533.31	320.362	836.737	254.485	2128.96	343.121	708.363	364.968	497.741	198.71	436.636
VNG0635G	2470.41	2688.3	2219.48	1838.68	3411.04	2901.93	1435.98	1346.63	3517.97	3451.57	2014.54	1973
VNG0636G	2327.39	2488.25	872.377	1347.1	2486.35	2068.42	1185.84	976.147	2563.24	2224.12	1261.67	1148.27
VNG0637G	8052.95	8879.15	3761.56	5295.25	9500.83	8486.23	4640.17	4556.93	9961.05	8606.2	4894.93	5124.33
VNG0639G	2511.68	2934.79	1151.68	1658.53	2798.79	2519.85	1598.66	1431.1	3135.46	2607.51	1577.2	1634.56
VNG0640G	2394.01	3086.27	1039.25	1717.55	3084.72	2762.24	1446.7	1342.78	3345.4	2788.53	1510.51	1649.18
VNG0641C	463.826	569.98	106.934	196.823	472.164	414.458	245.948	161.53	514.01	438.143	208.01	163.566
VNG0642C	379.875	442.493	86.9522	170.184	386.054	357.666	213.78	147.007	421.323	363.22	170.355	145.913
VNG0643G	289.644	388.82	61.9205	129.363	338.673	277.554	152.293	101.364	363.316	307.027	134.968	102.608
VNG0646G	4282.22	5558.05	1359.84	1918.78	5001.67	4814.59	2408.88	1675.62	5647.29	4912.83	2169.93	1920.04
VNG0647G	2283.32	3010.44	561.017	905.156	2435.81	2249.43	1264.42	792.981	2848.93	2387.06	1001.71	846.792
VNG0648G	1810.65	2333.88	399.409	685.527	1883.57	1763.56	1075.44	685.985	2318	1910.41	771.928	699.224
VNG0650C	344.294	282.725	189.275	210.813	303.652	247.345	156.984	192.799	302.832	244.155	159.013	190.597
VNG0651G	91.1606	100.505	163.145	347.075	86.3849	100.171	182.115	318.763	102.596	91.1651	171.036	393.607
VNG0652H	18.4879	22.5486	30.3015	32.5802	17.8538	23.4416	31.3299	32.4543	20.2301	18.2068	31.9841	36.9609
VNG0653G	92.7885	105.998	1066.92	1222.91	114.951	132.071	698.807	1488.01	116.426	100.858	1858.93	1651.66
VNG0654C	121.276	86.051	402.703	335.385	115.5	105.487	258.178	452.433	118.284	89.3314	654.88	667.504
VNG0656H	64.9985	42.1101	41.4999	75.7012	57.2695	50.5082	35.8534	67.576	50.7817	41.784	52.1726	63.1646
VNG0657G	3087.95	3318.6	1149.04	2219.86	3460.89	3029.41	1461.11	1446.96	3366.25	2606.2	1275.28	2027.34
VNG0659H	733.471	761.258	114.399	191.457	629.003	465.812	209.089	159.752	712.389	723.558	141.32	170.738
VNG0660H	301.853	214.405	177.198	349.759	301.454	254.716	124.314	293.422	313.979	243.107	138.144	373.747
VNG0662G	896.607	654.682	186.64	354.933	817.292	575.528	287.833	257.559	706.196	503.504	272.659	304.514
VNG0664G	82.5562	63.2133	55.1137	40.2462	81.8528	65.3707	64	56.4615	83.3976	76.3639	63.2877	54.3381
VNG0665G	2604.01	2780.13	1552.4	2647.82	2765.55	2555.26	1744.08	2166.14	2930.27	2713.08	2057.87	2473.35
VNG0666G	759.052	712.98	248.341	592.194	657.706	619.632	549.362	661.83	752.436	671.819	491.33	557.173
VNG0667G	107.439	88.0746	32.2777	70.5267	99.1572	72.9832	50.4293	84.9146	96.1962	79.9005	48.3164	71.9911
VNG0668C	217.553	150.517	88.0501	113.648	188.426	164.937	92.6493	128.039	223.77	162.814	108.428	104.815
VNG0669H	66.1612	58.4916	27.6666	38.1381	60.7029	47.1249	35.6859	39.4193	59.8646	41.915	29.4889	39.7192
VNG0670H	120.23	98.578	58.6269	78.0009	110.693	99.4456	65.5079	82.6917	112.504	110.289	50.8116	68.957
VNG0671H	217.669	186.749	133.283	201.806	228.941	198.529	108.23	152.046	203.54	213.505	121.358	173.496
VNG0673G	287.202	270.68	315.97	311.046	290.605	306.433	414.827	267.192	291.891	273.626	431.899	284.93
VNG0674C	424.99	386.314	533.79	352.058	425.332	392.345	630.283	374.187	402.951	330.343	533.522	423.948
VNG0675C	193.949	185.207	282.814	320.628	176.478	194.783	401.927	545.35	165.557	197.394	309.86	332.924
VNG0676C	154.182	139.243	43.6957	48.1038	129.921	130.137	67.1833	74.2447	140.991	122.601	49.6774	49.9249
VNG0677H	83.7189	52.4208	55.1137	46.5706	80.4794	62.1082	45.0681	42.235	69.9796	53.5726	47.1822	56.2689
VNG0678G	655.217	536.638	175.881	189.349	606.205	532.995	229.696	210.434	570.778	530.225	178.521	190.873
VNG0679G	2059.37	1793.68	1388.16	1008.65	1978.61	2070.84	1707.06	935.542	1810.18	1469.12	1219.93	869.961
VNG0680G	1098.23	918.135	597.687	1307.04	984.842	978.386	754.597	1209.25	1003.66	764.032	616.091	1100.28
VNG0681G	1352.41	1578.69	853.713	805.69	1250.59	1440.33	1255.04	787.794	1392.37	1534.74	1000.58	724.324
VNG0682C	85.5794	57.528	85.6348	149.486	78.1447	76.729	107.728	179.165	73.4889	78.7216	119.317	132.673
VNG0683C	2618.19	2187.99	1417.15	1263.35	2610.09	2132.34	1830.87	1011.57	2235.84	2074.14	1548.17	863.342
VNG0684G	2207.74	1884.93	1171.22	958.818	2094.52	1766.22	1759.16	934.06	1972.02	1653.42	1386.88	699.776
VNG0686C	411.734	364.825	175.222	193.757	406.105	310.541	233.047	172.052	373.018	317.899	199.39	152.257
VNG0688H	18.7205	29.0049	216.283	197.398	21.2872	38.1833	99.5184	223.327	28.6937	33.663	242.943	249.073
VNG0689G	123.369	154.853	184.883	296.097	116.462	144.516	250.136	249.112	117.458	115.921	263.358	245.487
VNG0690C	109.649	151.481	173.465	248.951	99.5692	127.841	275.267	296.979	119.729	113.825	262.451	234.73
VNG0692C	32.0923	51.3608	92.4416	100.232	34.8836	39.1499	92.9843	128.928	43.1438	40.2122	100.716	93.5057
VNG0694G	92.3234	71.115	55.3332	36.9882	93.8011	62.4707	39.8744	42.5314	108.788	87.8905	44.0065	44.6841
VNG0697H	24.7669	23.705	24.8121	37.3715	18.5405	18.85	33.1728	34.3808	24.3587	18.3378	27.2205	30.8927
VNG0698H	436.966	562.271	414.121	965.717	372.87	503.632	819.267	831.215	440.314	504.421	822.513	735.909
VNG0700G	160.926	182.702	335.513	360.683	155.877	185.962	266.89	426.796	197.553	194.643	287.403	514.695
VNG0702H	1533.45	1158.27	229.018	124.572	1370.62	1053.91	485.697	128.039	1522.83	1106.56	387.892	119.158
VNG0703H	536.499	431.508	417.854	305.104	593.295	478.016	262.032	221.549	547.245	528.129	292.394	286.034
VNG0704C	167.089	165.935	259.539	512.66	162.744	175.45	339.267	414.792	163.286	143.297	316.665	444.635
VNG0705C	102.323	124.885	316.409	1104.09	108.496	141.616	305.927	1081.81	104.453	112.909	281.279	1107.45
VNG0707C	74.6494	32.763	65.2142	42.3543	59.6042	40.1166	20.7749	45.1989	60.6903	39.4263	33.3451	51.8557
VNG0708H	182.438	376.293	520.396	778.093	159.585	298.095	924.482	818.025	161.015	302.705	968.823	510.558
VNG0709C	474.872	779.759	1271.57	1962.48	467.632	783.119	1609.05	2532.62	536.717	678.499	2154.05	1766.4
VNG0711C	103.021	127.39	184.664	137.029	84.1875	126.996	241.424	154.862	106.105	116.052	258.595	121.64
VNG0713C	26.3947	46.35	103.64	83.1755	28.4287	48.4541	149.278	127.15	39.6345	46.4995	123.626	85.7825
VNG0715G	1740.42	9924.78	6080.29	557.314	1349.47	11178.1	7556.53	585.807	2991.37	10415.5	3704.71	638.266
VNG0716G	139.532	76.993	104.299	334.043	129.783	76.1248	114.262	421.905	167.002	70.2076	115.914	437.187
VNG0717H	89.5327	63.2133	37.5476	41.971	79.2434	61.8665	41.3822	45.1989	80.9204	80.2934	41.7381	49.9249
VNG0718C	121.392	70.6331	81.902	64.2023	106.848	75.3998	43.7278	78.0977	100.738	74.6611	49.4506	81.6451
VNG0719G	22.7902	30.643	60.3835	83.1755	21.5619	27.7916	46.911	86.2483	47.6852	42.046	57.1631	81.9209
VNG0720G	113.834	92.7963	60.6031	44.2708	102.041	76.9707	49.5917	51.423	99.7055	74.5301	46.048	57.9239
VNG0723G	99.7651	152.541	161.608	109.815	94.8998	125.666	213.78	125.816	96.1962	127.972	168.994	85.2308
VNG0724H	15.6973	8.19075	15.5899	14.3736	17.4418	11.7208	7.70681	16.153	12.3858	15.1942	17.0128	12.9639
VNG0725H	349.41	309.418	368.01	575.712	319.171	330.116	365.068	570.247	343.912	320.388	448.685	552.759
VNG0726C	359.061	345.939	420.928	335.193	358.724	342.441	419.016	284.086	339.164	306.373	425.774	300.652
VNG0727C	786.958	690.914	297.306	176.892	787.764	595.224	457.55	163.012	766.06	589.561	287.63	173.22
VNG0729H	151.043	94.4345	82.9998	154.852	146.126	108.75	62.1571	144.933	138.514	106.228	77.1248	149.223
VNG0730C	82.2073	88.8455	122.524	105.598	83.0888	94.854	114.932	122.852	88.5583	96.6665	129.297	113.641
VNG0731H	49.0686	35.7502	39.0846	19.5481	43.8105	37.0958	35.1833	28.7494	49.956	44.9277	42.6455	22.0662
VNG0732G	884.398	702.188	383.6	942.144	835.695	752.548	593.424	950.658	899.207	736.132	507.209	938.643
VNG0733H	73.7192	76.8003	89.8067	43.3126	68.9431	62.954	56.1257	49.3483	70.3925	65.7542	51.0385	62.0613
VNG0734G	394.293	682.434	1645.72	6497.27	429.315	649.478	1670.87	5841.62	531.143	736.132	2538.31	7327.65
VNG0735G	215.809	154.757	194.545	320.82	190.761	173.154	161.843	234.145	160.809	154.562	173.304	269.208
VNG0736G	276.04	221.15	476.7	523.967	292.115	279.729	198.702	507.413	260.721	256.206	279.237	510.833
VNG0737H	74.068	65.9114	44.3544	136.262	65.0977	67.4249	74.7226	141.673	85.2554	90.1173	73.7222	172.944
VNG0738H	30.3481	24.4759	18.664	31.622	32.2742	26.0999	24.7958	61.5001	29.313	31.1743	18.8275	45.7874
VNG0740C	118.951	79.113	63.4576	59.0277	110.144	88.2082	51.4346	67.4278	116.839	95.3566	50.8116	59.0272
VNG0741H	133.834	145.506	67.1904	91.4163	101.08	125.787	123.812	148.193	146.565	139.236	110.243	100.677
VNG0742H	228.367	162.37	255.367	1960.95	201.336	163.004	174.241	1802.77	203.952	181.806	174.438	1876.73
VNG0743H	310.807	340.735	540.816	416.069	264.099	359.358	573.32	364.703	237.6	296.549	458.892	322.995
VNG0745G	78.7191	87.4001	467.917	22030.4	122.504	103.554	266.053	18994.3	114.362	125.221	504.26	21050.4
VNG0746C	30.6969	35.172	400.727	14518.5	55.7588	47.6082	182.283	13763.3	49.5431	52.6557	356.816	14053.7
VNG0748G	38.4875	43.5555	423.343	19063.9	64.6857	64.6457	267.058	19350.3	58.4196	58.812	539.193	17893
VNG0749G	80.4632	118.814	1414.07	56505.5	140.496	145.121	791.791	47919.4	114.775	127.71	1853.04	53648.5
VNG0750C	69.9983	75.933	286.986	856.286	70.0418	99.6873	182.283	875.821	79.6818	104.395	308.726	985.533
VNG0751C	391.386	627.989	9031.17	5697.14	499.769	819.007	3332.69	5214.02	430.406	697.885	6631.37	5214.8
VNG0752G	404.293	479.978	199.375	98.3157	416.817	470.645	206.073	89.6568	446.507	502.587	186.687	89.3683
VNG0753G	338.713	267.5	112.203	110.39	335.377	204.933	116.607	113.664	288.589	242.976	117.502	106.47
VNG0754C	540.685	393.638	195.642	163.476	527.923	323.591	145.257	132.336	496.876	374.484	161.282	151.43
VNG0755C	187.902	167.669	77.73	121.505	195.43	162.158	87.7906	118.999	209.113	191.892	92.3229	120.537
VNG0757G	355.922	349.793	193.008	263.9	379.874	298.699	238.744	197.689	351.962	331.26	223.662	203.837
VNG0758C	605.8	566.414	240.216	397.287	557.038	475.237	472.461	421.165	542.497	480.713	307.365	317.202
VNG0759H	758.587	684.168	228.14	339.41	700.143	570.332	375.958	322.172	643.441	524.724	271.071	242.729
VNG0761G	234.18	238.303	186.64	418.56	233.198	226.804	268.733	429.315	248.748	231.842	279.01	441.601
VNG0762H	18.4879	7.22713	12.2963	11.1156	13.3217	12.0833	7.20419	10.0771	13.2115	12.1815	9.75402	14.3431
VNG0763G	57.9056	49.6263	52.9179	33.9218	54.6601	45.9166	29.1518	34.9735	58.626	44.4037	26.9937	38.6159
VNG0764C	167.322	165.549	149.971	215.413	161.783	157.808	205.236	271.045	160.396	167.136	215.042	220.938
VNG0765H	327.434	251.6	273.812	411.086	391.822	278.037	129.508	344.697	426.277	371.734	203.02	427.809
VNG0766G	111.509	159.96	542.793	708.716	122.642	167.958	545.341	756.525	133.973	150.763	624.938	738.116
VNG0767H	218.599	146.759	168.415	139.137	194.469	173.033	128.503	120.777	183.309	166.481	151.074	129.087
VNG0768H	1149.04	940.201	490.973	1116.54	1095.26	915.069	753.424	980.149	1027.4	967.713	815.027	1108
VNG0769H	319.411	231.268	81.902	133.004	259.567	195.508	121.634	105.069	274.345	198.441	116.821	119.158
VNG0771G	5900.79	8754.17	7352.29	2866.3	5953.83	7992.5	10046.7	3380.28	7146.59	9366.96	11091.5	2987.22
VNG0772a	198.367	199.758	157.656	274.824	190.212	195.75	171.225	266.747	196.108	200.668	185.78	249.624
VNG0775G	175.577	374.173	395.457	1191.1	175.928	415.062	481.341	1093.22	155.854	315.803	477.947	1012.29
VNG0777G	231.622	131.148	58.4073	86.4335	202.16	137.871	58.6388	82.0989	185.993	122.339	67.3708	84.4034
VNG0778C	304.528	180.486	68.0687	110.964	244.597	165.421	59.9791	86.2483	244.413	162.421	53.9873	91.2991
VNG0779C	1206.95	855.885	523.909	616.533	1264.6	956.877	411.979	548.018	1167.57	921.737	397.646	624.199
VNG0780H	86.3933	75.0658	21.2989	49.2537	79.106	69.2374	38.0314	49.941	87.3197	63.6584	32.6646	27.0311
VNG0782H	1909.84	1498.52	461.11	441.75	1760.8	1450.24	633.299	413.458	1651.02	1426.94	511.519	374.023
VNG0784G	142.322	80.173	42.5978	28.7473	116.599	81.079	39.5393	27.7121	101.357	76.2329	36.0672	35.306
VNG0786G	167.67	148.493	70.0448	225.187	149.834	138.716	97.3404	197.245	207.255	168.315	95.7255	254.313
VNG0787G	6776.47	7042.4	1176.93	732.481	7539.93	6087.93	1846.28	774.753	8521	6883.23	1279.36	870.513
VNG0788H	1889.02	1598.93	1279.25	264.283	2271.28	2127.75	516.859	342.474	2678.01	2471.68	501.538	467.804
VNG0789C	1333.57	1059.4	144.262	115.181	1178.9	941.169	383.498	197.097	1354.18	992.862	215.723	153.085
VNG0790G	6410.31	5842.22	897.848	669.62	7343.26	5414.89	1392.75	674.13	7626.95	6063.27	1010.56	821.416
VNG0793G	524.987	1231.31	2151.19	5496.67	565.416	1284.94	3180.57	5116.36	617.637	975.703	3485.81	4950.28
VNG0794G	281.156	549.551	974.919	2286.37	265.197	614.195	1546.56	2335.52	260.927	464.864	1525.71	2004.17
VNG0795G	926.606	736.974	403.362	644.514	945.564	688.749	501.278	553.945	1021.41	722.117	375.189	499.524
VNG0796G	572.312	1152.49	3025.98	1591.26	626.393	1767.55	2872.63	1338.03	791.657	1030.32	3043.93	1050.63
VNG0798H	221.041	304.214	537.084	1165.99	224.546	373.858	637.487	1269.87	288.176	301.002	617.906	1359.28
VNG0799C	34.5341	38.6411	117.034	255.276	35.4329	43.7416	89.1309	377.003	42.7309	36.0207	89.8277	277.759
VNG0800H	8.02306	11.467	15.8095	45.804	8.65222	9.06248	22.9529	77.6531	8.87647	8.77596	16.1055	63.4404
VNG0801C	1603.57	2134.89	3241.82	4917.89	1828.78	2333.53	3309.4	4291.52	2075.44	2552.89	5266.49	5044.62
VNG0804C	123.718	187.424	348.687	250.676	118.384	167.112	366.744	248.964	123.858	210.623	340.03	264.243
VNG0806G	401.735	738.998	584.512	658.696	417.367	673.644	815.079	739.187	462.402	657.804	730.19	613.166
VNG0808G	209.646	204.094	199.156	303.571	216.031	207.954	185.131	397.454	258.656	241.404	200.298	367.955
VNG0810H	129.648	70.8259	46.9893	149.869	127.311	69.8415	49.7592	123.889	93.0997	70.7316	67.5976	128.812
VNG0811H	12.3253	15.3215	90.9046	926.429	11.5363	20.7833	44.5655	818.915	15.2758	23.9701	82.342	910.232
VNG0812G	70.9285	101.951	737.776	5043.42	106.848	136.904	222.492	4161.85	112.091	145.131	413.752	5973.05
VNG0813G	31.8597	53.3844	129.111	1371.44	34.0595	53.1666	99.5184	1317.58	44.3824	55.1444	132.927	1515.4
VNG0814C	78.1377	61.6715	70.9232	81.6423	78.9687	66.4582	86.4503	110.7	82.3654	65.8852	70.0928	88.8166
VNG0815G	550.568	357.117	339.026	355.891	565.416	345.945	461.403	406.197	621.972	326.151	385.624	433.877
VNG0816G	69.1844	84.5092	412.584	219.438	85.2862	97.5123	244.44	240.517	94.3383	89.0694	389.253	273.897
VNG0818C	38.4875	49.2408	423.343	151.402	54.5227	63.679	163.853	178.276	56.1488	69.4217	274.473	223.696
VNG0819C	48.9523	57.817	283.693	126.105	53.9734	65.3707	169.717	158.27	57.3874	62.7415	246.572	160.808
VNG0821C	206.623	179.329	149.531	239.369	196.254	156.358	224.838	277.565	221.912	183.509	241.582	222.042
VNG0822C	293.598	434.013	485.703	884.075	328.235	411.678	670.66	855.815	332.352	415.352	758.545	805.694
VNG0823G	927.303	1378.55	1942.37	2611.4	1046.09	1364.57	1758.83	2069.96	1021	1366.17	2220.51	2342.06
VNG0824G	13.9532	21.1996	42.1587	82.7922	14.283	19.2125	43.8953	83.1363	24.3587	31.6982	48.7701	79.7143
VNG0825C	29.0691	27.4631	78.8279	22.0396	31.3128	28.0333	21.7801	24.6	28.4873	33.401	23.5911	25.1003
VNG0826C	61.2776	151.288	426.637	562.105	73.6125	147.054	359.372	546.98	202.714	271.138	441.653	479.665
VNG0828H	6.04637	10.4071	48.0872	44.8458	8.65222	11.8416	15.0785	37.9374	16.5144	15.0632	25.4058	41.0984
VNG0829G	85.5794	104.456	416.975	342.668	98.1958	109.596	174.576	331.36	115.188	121.03	212.774	371.264
VNG0830G	18.7205	16.9597	88.4893	42.546	26.918	20.9041	19.267	39.5675	26.0101	33.27	28.3547	52.6831
VNG0831G	14.7671	15.2252	36.0105	30.4721	15.9311	15.8291	17.2566	38.9748	19.198	17.2899	26.0863	40.5467
VNG0832C	13.3718	15.6106	74.6559	25.8726	16.6178	17.2791	15.0785	28.7494	19.198	21.8744	25.8595	36.1335
VNG0834C	545.452	572.003	562.115	237.453	606.754	551.361	320.503	191.169	586.26	597.682	399.461	271.415
VNG0835G	148.485	115.441	106.934	89.3082	143.654	103.071	74.7226	66.3905	127.573	116.576	109.109	77.7835
VNG0836H	4.30222	1.83087	42.8174	4.40792	5.2188	6.16249	2.01047	4.89037	4.95431	5.50135	7.93932	20.9629
VNG0837H	21.2786	22.645	69.6057	30.0888	39.0037	39.0291	26.8063	25.7856	24.3587	28.0307	46.2749	41.65
VNG0838G	108.951	116.309	268.322	133.196	136.787	148.866	169.55	117.517	115.394	91.2961	201.659	142.879
VNG0840H	6.97658	10.7925	47.2089	22.4229	9.06423	9.90831	20.7749	23.7109	9.49576	12.8365	30.1694	30.6169
VNG0841G	142.438	186.364	395.237	482.379	135.139	191.52	428.733	403.085	150.074	169.101	501.084	355.542
VNG0845C	80.4632	35.2684	119.45	44.2708	70.3165	47.4874	26.4712	41.7904	60.8967	44.5347	29.7157	65.6471
VNG0846C	155.345	147.915	134.381	99.8489	157.8	128.083	136.042	110.997	136.244	136.486	135.195	117.779
VNG0847H	607.544	459.067	306.968	475.48	523.665	392.224	380.314	434.205	473.343	444.561	325.512	417.052
VNG0849C	1072.65	1241.52	1445.69	2134.58	1035.38	1373.27	1708.9	2074.41	1154.56	1226.15	1671.11	2128.01
VNG0851C	287.784	256.515	351.103	302.996	283.738	277.191	299.225	299.053	291.891	250.966	293.755	295.963
VNG0852C	85.5794	94.1454	191.251	342.859	69.9045	99.3248	182.283	274.157	65.6446	87.7596	180.563	257.899
VNG0853C	475.57	477.087	417.634	834.054	432.474	454.574	432.754	755.34	522.267	483.987	442.106	847.895
VNG0854C	673.007	355.671	189.055	297.822	624.196	352.591	145.927	240.814	505.546	311.874	125.895	286.585
VNG0857Cm	274.993	170.368	82.5607	127.255	236.494	172.912	95.3299	108.329	227.485	150.239	85.2909	112.538
VNG0858C	136.973	172.584	167.098	303.763	130.333	148.746	251.812	320.245	130.051	146.834	246.572	309.479
VNG0860G	696.611	525.846	230.994	263.9	620.076	508.345	194.681	186.723	573.668	482.154	189.183	203.285
VNG0861H	22.5576	22.3559	26.3492	16.8651	19.2272	24.65	49.5917	26.6747	27.6616	24.2321	44.0065	23.7212
VNG0862G	569.405	454.538	173.465	116.522	525.725	422.916	202.22	110.256	590.801	466.304	193.039	119.158
VNG0863H	49.9988	36.0393	9.44178	9.00748	36.3943	23.8041	23.623	10.2253	37.983	29.4715	19.0544	5.79239
VNG0864G	553.359	2307.86	556.846	370.265	451.701	2971.53	876.901	431.39	573.668	815.509	553.937	274.449
VNG0865C	750.912	558.223	165.341	316.795	712.092	511.728	224.168	243.777	664.703	546.205	186.234	274.449
VNG0867G	224.297	194.651	61.7009	103.873	213.971	171.462	101.361	143.451	196.521	182.199	79.1663	121.088
VNG0868H	48.4872	44.7118	46.3306	133.771	40.377	45.1916	24.2932	124.63	49.956	40.8671	20.8691	219.283
VNG0869G	24.5343	22.8377	131.307	705.075	28.1541	31.5374	46.5759	678.428	34.6802	26.4589	75.7638	1249.22
VNG0870G	371.27	228.377	79.2671	104.64	362.02	268.37	85.11	76.023	309.644	249.394	73.7222	91.2991
VNG0872G	1005.44	700.55	249	252.593	910.406	689.836	290.848	243.333	822.622	587.465	186.687	241.349
VNG0873G	84.7654	67.3568	52.9179	25.106	80.8914	71.654	32.8377	23.5627	75.3468	71.9104	28.8084	35.0302
VNG0874G	369.061	278.293	112.423	197.781	309.969	248.312	111.581	165.68	294.575	241.666	114.78	173.496
VNG0875Cm	39.8828	37.4847	25.2513	28.5556	43.3984	34.6791	13.2356	25.6374	39.8409	33.532	22.4569	30.0652
VNG0876G	94.6489	563.62	83.439	73.4014	90.093	681.257	106.723	85.5074	128.606	221.626	69.6391	73.6461
VNG0878Gm	176.507	160.153	140.309	133.771	152.719	159.258	184.963	96.3255	150.074	153.383	134.061	93.2299
VNG0879C	305.923	240.037	58.8465	47.9121	281.678	208.316	94.8273	44.1615	293.336	242.452	86.8788	48.2699
VNG0880G	2944.81	2314.61	1261.03	2214.31	2694.82	2376.67	1886.66	1734.6	2879.9	2507.04	1478.3	2329.64
VNG0881G	337.318	259.984	194.764	336.343	331.943	245.291	217.131	323.95	363.523	277.425	258.141	288.516
VNG0882Gm	46.7431	40.761	71.1427	84.517	44.3598	39.2708	47.2461	85.3592	44.3824	41.2601	49.2238	73.3702
VNG0883H	21.7437	25.9213	148.434	66.6937	29.3901	35.8874	50.4293	80.9134	38.3959	39.8193	65.3292	100.401
VNG0884G	799.4	931.529	480.433	850.919	832.399	864.44	727.121	803.502	871.339	762.591	637.187	747.494
VNG0885G	1752.63	1878.86	1107.54	1688.04	1797.74	1882.58	1342.49	1520.31	1711.71	1641.37	1187.95	1429.34
VNG0887G	2195.99	2027.64	773.567	729.031	2378.81	2089.08	613.864	643.158	2069.25	1805.1	484.071	656.471
VNG0889G	2248.9	2373.29	995.779	983.923	2441.85	2242.06	1128.55	1070.4	2527.11	2163.86	1082.7	1159.3
VNG0890G	774.168	910.426	652.581	794	807.678	792.544	737.843	660.941	861.224	959.723	867.2	726.807
VNG0891G	2105.53	1744.15	555.967	661.571	2020.64	1620.73	781.404	670.277	1986.68	1805.49	620.174	662.263
VNG0892H	91.9746	92.4109	22.8359	22.6145	97.9212	74.9165	30.6597	18.9687	87.7326	91.2961	21.5496	18.7563
VNG0892a	125.578	107.058	43.037	31.8137	94.3504	81.6832	48.754	32.3061	104.041	94.1778	44.4602	26.4795
VNG0893G	361.736	315.199	147.775	128.213	328.784	271.995	154.304	132.188	314.599	290.654	143.815	124.123
VNG0896G	160.578	151.77	57.529	51.9367	153.68	138.112	67.3508	54.0904	168.653	149.453	59.4314	49.9249
VNG0897G	415.339	543.287	118.352	75.1262	453.624	460.495	243.1	92.3242	541.465	361.779	169.448	90.7474
VNG0898G	642.659	823.796	218.039	130.513	716.624	730.194	379.309	146.266	841.407	570.568	314.851	160.532
VNG0901G	1542.87	1788.86	519.298	343.626	1663.84	1712.2	853.781	351.81	1893.17	1305.26	687.318	392.503
VNG0903C	2152.97	2220.27	865.35	415.877	2355.46	2430.68	860.147	440.43	2547.75	2046.37	888.296	466.425
VNG0905G	743.238	773.303	427.954	432.359	728.984	822.994	601.969	525.196	809.204	803.327	541.234	486.009
VNG0906H	284.761	405.779	303.454	885.991	256.271	349.449	567.623	805.281	339.577	399.24	595.902	894.234
VNG0907H	18.3717	10.0216	5.26983	9.00748	20.1885	7.73332	3.68587	8.447	13.2115	15.1942	5.4441	11.5848
VNG0908G	191.972	145.892	82.5607	113.073	189.937	116.725	69.1938	102.105	174.227	147.095	71.9075	116.124
VNG0909H	50.6965	30.643	30.7407	29.1306	51.0893	32.7458	18.9319	29.4904	59.8646	49.7741	20.1885	35.5818
VNG0911H	168.717	130.763	167.098	165.968	190.898	152.371	110.744	134.263	202.92	189.141	140.866	163.29
VNG0913H	263.598	273.475	134.381	195.29	248.168	209.162	236.063	195.022	253.289	245.989	203.7	170.462
VNG0914H	235.227	184.051	135.918	187.816	204.357	190.554	113.759	189.391	221.499	208.265	112.511	183.426
VNG0915G	40.6967	59.8406	87.1718	235.536	39.553	59.2082	150.953	361.591	42.9374	55.9303	132.019	243.832
VNG0916G	99.9976	97.9035	228.14	85.6669	107.947	97.754	54.2828	94.5471	115.601	115.135	67.5976	124.674
VNG0917G	108.835	93.3745	134.161	78.9592	109.869	81.3207	42.3875	58.6844	97.6412	103.609	57.1631	87.7133
VNG0918H	1.39532	3.75811	25.0317	3.64132	2.19739	3.50416	0.837697	2.81567	3.09644	4.1915	2.49521	14.0672
VNG0919G	290.574	202.649	85.8543	80.684	189.525	235.383	33.0053	81.358	209.113	203.812	36.0672	89.0924
VNG0920H	322.783	397.299	209.695	473.18	283.326	347.033	306.597	582.25	326.365	369.507	281.505	482.423
VNG0921G	1130.55	1387.03	495.584	1160.43	945.015	1234.07	934.87	1325.29	1070.54	1226.41	873.552	1163.44
VNG0923G	1340.78	1587.85	205.084	465.323	986.903	1405.41	411.477	477.181	1096.35	1118.87	280.144	426.43
VNG0924G	4455.82	4520.81	760.832	1202.4	3364.89	4888.67	737.341	1028.76	3473.38	3836.93	607.017	1110.76
VNG0925C	1243.69	964.195	244.388	678.244	908.209	1204.46	181.11	462.955	816.016	799.398	164.457	548.622
VNG0926H	0.465105	0.674532	8.56348	1.34154	0.686684	1.0875	0.502618	1.33374	0.619289	0.916891	1.58786	2.20662
VNG0927C	98.6023	86.5328	80.5845	122.08	102.316	76.4873	118.785	150.268	108.169	112.778	149.032	133.501
VNG0928G	179.531	155.913	184.005	189.157	168.375	129.533	210.262	249.853	148.423	157.181	216.63	205.768
VNG0930G	141.508	136.352	89.8067	107.132	141.32	124.458	93.9896	100.475	152.551	98.2383	66.6902	86.61
VNG0931G	686.263	858.294	991.387	1220.61	644.796	864.198	1297.26	1091.74	637.042	742.551	1268.7	910.784
VNG0932C	70.5797	97.5181	131.087	168.651	68.5311	103.191	218.639	197.689	81.7461	92.737	157.198	128.26
VNG0933G	400.456	262.297	188.616	377.356	383.719	278.52	243.77	409.605	452.494	246.644	194.173	362.714
VNG0934H	73.2541	95.0127	80.3649	188.007	67.9817	75.8832	122.136	176.053	73.2825	68.2429	106.84	164.945
VNG0935G	99.3	74.8731	117.693	163.476	95.3118	84.704	85.4451	170.126	117.665	90.9032	92.7766	225.076
VNG0936C	48.2547	42.3992	56.6507	11.4989	39.8277	41.9291	23.9581	16.0048	48.0981	51.4769	23.3643	24.2729
VNG0937G	38.9526	233.195	115.278	34.1134	37.6303	443.699	48.754	38.0856	135.624	87.6286	46.9554	55.4414
VNG0938G	16.5112	19.3687	59.066	63.0524	24.0339	16.7958	51.4346	46.3844	23.533	24.6251	64.6487	50.4765
VNG0940Gm	2692.15	3083.19	3132.91	2959.05	2728.88	3316.39	3937.34	2866.2	2838.2	2599.91	4143.42	2494.04
VNG0941C	1088.58	1352.05	1458.87	1466.88	1091.83	1423.41	2139.48	1624.49	1243.94	1227.59	2497.25	1359
VNG0942G	428.013	438.253	386.454	924.321	400.886	405.999	577.676	792.24	345.563	327.592	561.877	650.678
VNG0943C	220.809	227.606	284.79	399.396	238.005	195.87	231.707	286.457	219.641	281.485	279.237	345.612
VNG0945H	93.4861	111.009	113.301	183.983	79.2434	97.1498	133.529	117.369	75.1404	88.8074	185.326	162.463
VNG0946G	783.237	749.694	1347.32	2775.07	802.047	813.569	1202.26	2442.81	699.796	743.468	1516.64	2500.38
VNG0947G	112.672	165.164	320.362	543.515	136.787	155.996	232.21	509.488	122.413	155.871	323.244	542.002
VNG0949G	1059.74	1600.86	2602.2	5120.08	1193.05	1616.75	2681.13	4433.49	1094.28	1547.06	3702.22	4643.56
VNG0950Gm	303.016	479.978	831.316	1872.21	346.913	474.632	808.712	1565.66	321.824	490.799	932.756	1607.25
VNG0950a	253.831	406.261	741.07	1658.91	298.845	419.895	686.911	1272.83	264.436	388.762	721.344	1364.52
VNG0953C	339.178	542.227	809.797	1958.07	370.26	526.953	877.739	1432.14	350.517	483.987	914.609	1564.22
VNG0954C	1230.78	1753.88	3570.97	6860.63	1522.52	2068.9	2723.18	5568.35	1285.44	1941.84	3410.5	6641.39
VNG0955G	517.895	1022.78	1360.06	2668.71	615.406	1033.49	1266.09	2244.98	653.969	983.3	1150.07	2379.02
VNG0958G	1736.47	2616.8	3063.09	6177.98	1761.62	2894.19	3023.08	4872.73	1665.68	2373.18	2537.63	4922.43
VNG0959H	47.557	53.0953	40.402	52.895	55.2094	61.0207	27.8115	42.976	62.5482	75.447	42.4186	60.6822
VNG0960G	2419.83	5553.23	12999.1	35222.1	3078.13	5537.78	8947.27	27727.5	3595.18	5316	12499.4	39963.3
VNG0961G	2848.77	6920.89	12151.8	40096.5	3648.08	6703.22	11096.3	32578.7	4175.04	6057.5	12941.5	44484.2
VNG0962G	2350.06	5873.83	8128.28	32385.1	2938.73	5293.82	9187.02	25227.6	3426.11	4847.6	10795.7	34477.1
VNG0963G	1523.92	1599.99	1874.3	4881.1	2194.23	2039.06	1722.47	3972.91	1539.35	1772.09	2956.83	5030
VNG0964C	896.723	932.492	1260.81	3233.88	976.877	941.894	1029.03	2524.62	751.817	938.634	1509.83	2777.04
VNG0965C	1249.74	1094.28	772.909	1185.92	1113.12	965.819	915.77	915.24	1079.83	1195.63	1146.44	985.809
VNG0966G	788.237	1110.57	950.107	2570.77	803.146	1090.88	1196.73	2017.65	819.319	874.19	1238.31	2181.8
VNG0967Gm	277.9	392.096	452.986	797.449	301.729	393.795	594.765	774.308	293.749	332.307	577.302	785.558
VNG0969H	718.006	1055.64	931.443	2204.72	726.237	1062.73	1607.54	2053.51	733.651	815.247	1519.36	2093.26
VNG0970G	651.496	1150.56	1349.96	2612.94	792.983	1155.89	1750.28	2172.51	791.657	955.531	1906.57	2427.84
VNG0971G	2392.27	3981.96	4538.86	9443.86	2808.68	4173.33	6250.39	8585.41	2842.12	3420.26	6868.42	8587.08
VNG0973G	1043.46	1525.5	1542.96	3792.53	1104.74	1615.54	2463.67	3238.31	1047.22	1216.58	2322.14	3180.57
VNG0974G	713.123	997.633	2335.85	3270.1	921.668	1347.89	1558.79	2432	816.429	1210.82	1899.31	3069.97
VNG0976G	483.244	541.264	802.771	1689.19	478.756	576.495	917.613	1393.31	460.544	515.555	1087.23	1512.64
VNG0978H	350.457	401.732	673.441	1265.84	356.389	492.395	551.204	1052.47	336.48	477.307	762.855	1256.67
VNG0979H	14.9996	22.3559	51.3809	50.9785	15.9311	22.8375	50.0943	59.87	18.9915	18.4688	50.5848	66.7504
VNG0981C	159.88	138.665	82.9998	119.589	141.32	131.95	99.6859	133.818	159.57	127.841	66.4634	115.296
VNG0982C	212.553	191.374	119.669	137.412	193.782	182.216	141.236	106.847	186.406	165.302	109.789	114.193
VNG0983C	843.585	666.149	355.274	432.742	781.172	611.778	384.67	350.18	676.676	544.895	346.608	325.477
VNG0985H	44.185	48.2772	434.981	70.335	93.3891	97.3915	35.8534	86.3965	103.834	111.992	144.269	225.903
VNG0986H	37.5572	21.9705	74.2168	9.58243	47.6559	23.5625	11.8953	14.6711	38.6023	35.6278	27.901	34.4785
VNG0987H	242.436	149.264	95.9549	26.2558	271.378	142.341	48.754	26.082	241.523	173.685	58.2973	40.2709
VNG0988H	9.99976	10.4071	22.8359	7.091	19.0898	13.05	5.19372	5.33495	9.49576	12.4435	13.3834	12.4123
VNG0989C	44.6501	48.2772	332.439	51.7451	70.5911	74.0707	42.0524	64.0194	79.8882	86.0568	112.285	163.842
VNG0990H	15.9299	15.1288	33.3756	18.3983	14.695	15.5875	22.2827	12.8928	12.7986	24.3631	27.4473	13.7914
VNG0991H	98.9511	302.769	725.919	1077.64	96.9598	230.912	816.587	1035.72	141.404	357.456	1125.79	831.897
VNG0992H	46.278	183.28	548.941	846.512	49.1666	163.246	494.911	630.117	53.0524	181.806	520.592	705.844
VNG0993H	50.4639	87.4964	466.6	128.405	114.951	124.096	86.9529	129.521	123.445	170.28	207.556	226.179
VNG0994H	0	0	0	0	0	0	0	0	0	0	0	0
VNG0995H	663.821	2745.73	3811.41	11279.3	676.933	2429.23	8471.96	12207	881.661	2790.23	9816.17	10127.6
VNG0996G	278.482	770.219	1277.71	2388.13	246.932	600.057	2678.79	3956.01	312.947	805.161	2711.39	2505.35
VNG0997G	392.665	455.598	2023.62	2204.92	440.027	474.028	2138.14	2893.76	490.477	381.951	3825.62	2650.43
VNG0998G	816.725	681.566	407.973	260.067	771.558	689.353	817.592	288.976	892.808	641.431	564.599	212.939
VNG0999H	37.441	117.369	139.211	239.944	36.3943	90.504	284.314	231.626	41.6988	136.093	347.515	209.353
VNG1000H	37.7898	34.4011	21.5185	23.7644	43.2611	27.4291	18.0943	18.2277	36.3316	32.0912	13.3834	19.308
VNG1001G	1399.27	1800.04	623.597	1375.65	1258.42	1645.26	949.948	1465.18	1729.67	1024.82	801.417	1297.77
VNG1002H	679.868	743.142	2188.08	918.188	660.728	806.561	2228.94	1047.87	853.173	756.304	2541.26	1042.08
VNG1003H	53.7196	53.6735	70.9232	42.3543	46.8319	45.3124	72.0419	48.7555	43.7631	46.4995	69.866	44.1325
VNG1005H	29.0691	21.8741	22.3968	14.182	29.6648	24.65	11.5602	16.7458	30.5516	24.7561	13.8371	18.4805
VNG1006H	103.137	149.361	342.978	168.459	163.843	175.933	108.23	140.932	186.199	187.177	178.067	234.73
VNG1007H	0	0	0	0	0	0	0	0	0	0	0	0
VNG1008G	6881.7	14544.3	22017.8	31818.3	8071.29	13691.4	15532.1	27222.2	11075.2	13864.7	21837	31529.1
VNG1009G	7020.18	14819.5	18503.7	30155.3	8384.14	13466.8	14843.5	25708.8	11135.4	14046.1	20744.5	30099.5
VNG1011Cm	850.561	972.675	765.663	1036.82	764.692	1378.58	937.383	1088.63	774.317	748.445	1072.94	954.641
VNG1012H	374.177	489.421	412.364	1531.85	413.659	616.49	634.807	1155.31	417.194	437.357	853.136	1476.23
VNG1013G	322.899	333.893	575.29	867.976	365.865	352.953	408.293	852.406	368.89	316.72	411.03	1138.07
VNG1014G	62.4404	66.1041	110.227	142.395	63.0376	67.6665	105.215	176.794	62.961	66.1471	134.742	161.911
VNG1015H	7.79051	14.3579	39.3042	35.8383	6.31749	14.6208	48.2513	36.3073	5.78003	7.99005	55.1215	28.1345
VNG1017H	53.9522	106.769	357.69	264.283	59.0548	126.633	445.822	313.28	64.1996	113.563	491.33	281.069
VNG1018G	83.6027	129.799	238.899	298.205	76.3593	137.991	393.885	428.574	85.4618	112.123	401.503	273.621
VNG1020C	37.441	68.8023	84.3173	98.124	45.0465	71.5332	210.932	176.794	47.6852	65.6232	144.949	107.573
VNG1021C	143.136	288.603	718.673	804.349	137.474	324.437	1212.98	831.363	130.257	210.361	1084.74	583.928
VNG1023C	108.602	200.336	784.107	613.467	104.651	248.795	1061.53	792.981	106.311	135.307	950.676	527.659
VNG1024C	91.5094	194.265	1390.36	736.505	122.092	275.983	1049.8	727.035	109.614	162.29	1145.08	721.842
VNG1025H	29.6505	49.819	229.457	149.294	32.5488	63.5582	423.707	292.978	30.1387	39.0334	302.601	166.6
VNG1026H	20.9297	30.9321	115.717	75.8928	20.1885	37.2166	196.859	144.34	24.1523	24.7561	192.358	101.505
VNG1027G	252.552	216.236	155.46	123.613	254.348	244.687	151.121	157.085	276.203	278.08	162.416	142.327
VNG1029C	1154.97	1013.53	515.346	1271.97	1137.97	1039.29	831.163	1044.91	1174.58	927.37	709.321	1283.98
VNG1030G	72.9052	67.4532	32.2777	35.0717	66.6084	51.9582	64.5027	48.9037	64.8189	53.1797	44.4602	31.996
VNG1031C	151.508	151.577	86.2935	104.257	157.251	131.587	148.942	98.8447	156.061	114.48	115.687	80.2659
VNG1033G	303.249	212.863	159.193	141.628	264.373	221.125	200.21	149.675	246.27	186.522	166.045	145.361
VNG1034H	341.038	243.024	50.5026	44.4625	329.746	222.212	51.6021	31.5651	306.135	256.86	45.3675	36.1335
VNG1035C	253.715	205.732	110.008	135.687	172.907	220.158	58.1362	155.454	210.352	193.857	50.8116	172.117
VNG1036H	86.0445	51.3608	30.3015	24.3394	53.9734	52.8041	20.2723	26.6747	70.1861	53.8346	12.2492	34.2027
VNG1037G	103.137	93.8563	86.9522	36.2216	88.3076	87.8457	120.293	44.7543	90.6226	73.4823	88.2398	35.8576
VNG1038C	748.936	781.397	1059.68	1070.93	700.281	809.461	1498.64	1191.92	861.844	795.861	1675.88	1159.3
VNG1039H	81.9748	206.407	397.872	493.878	96.6851	191.883	360.042	441.912	128.399	251.752	584.787	449.875
VNG1041H	21.1623	23.705	51.3809	55.0031	25.682	29.2416	31.1623	54.3868	27.2487	23.4462	34.2525	53.2348
VNG1042H	164.647	161.31	170.83	243.202	157.525	178.591	162.346	204.655	181.039	194.25	178.748	269.76
VNG1046H	73.3703	72.9458	151.508	214.071	76.7713	84.5832	174.576	164.346	67.296	64.1824	158.333	197.493
VNG1047H	124.881	195.614	130.209	285.94	107.123	145.121	264.042	247.779	118.697	127.317	238.86	220.662
VNG1048G	875.561	1169.54	1805.36	2294.22	875.934	1181.39	2303	2538.55	982.605	1164.71	2110.04	2292.41
VNG1050H	37.6735	39.8938	31.8386	13.0321	36.6689	37.4583	20.9424	16.4494	35.093	37.8545	19.0544	15.7222
VNG1052H	246.855	229.052	400.507	607.717	211.087	263.295	537.299	716.217	251.018	224.245	512.426	611.786
VNG1053G	458.477	303.154	121.865	119.78	421.349	302.204	116.105	101.512	375.289	343.179	133.607	118.882
VNG1054G	169.531	170.464	138.114	85.6669	176.341	149.108	66.6807	67.7242	157.299	150.108	81.2079	98.1948
VNG1055G	242.552	321.559	421.587	449.991	288.407	379.778	339.435	334.916	259.276	345.668	332.771	396.641
VNG1056C	634.752	586.554	365.814	348.992	682.564	515.353	234.22	258.893	523.712	544.764	220.032	277.207
VNG1057C	504.407	740.444	1559.65	1298.99	573.107	782.515	1084.98	938.506	473.549	640.121	1005.12	820.588
VNG1058H	1487.06	1231.02	733.604	321.203	1750.08	1206.04	342.618	223.92	1336.84	1339.18	474.544	322.995
VNG1059C	104.532	162.466	576.827	603.31	144.753	196.475	306.262	447.987	136.45	200.144	392.883	500.628
VNG1060H	33.255	54.9262	664.877	1716.6	50.8146	75.279	293.194	1542.84	56.1488	73.2203	516.963	1671.24
VNG1062G	140.345	96.3617	163.365	248.951	145.44	97.3915	64.5027	207.767	99.2926	110.944	105.479	213.491
VNG1063H	69.0681	105.612	576.388	409.553	106.024	138.837	335.246	366.037	86.9069	118.41	532.615	433.05
VNG1064H	0.116276	0.481809	9.44178	0.383297	0.824021	0.966665	0.167539	1.33374	0.619289	0.261969	2.04154	5.51656
VNG1065C	21.5111	15.2252	68.5078	16.2901	28.4287	20.9041	8.04189	18.0795	24.7716	26.7208	23.8179	36.1335
VNG1066C	61.7427	54.2517	90.9046	26.0642	65.7843	54.3749	39.7068	21.3398	58.2131	65.4922	40.1503	44.6841
VNG1067G	775.679	608.332	257.783	161.943	695.748	482.003	302.744	126.112	548.69	592.835	277.649	116.399
VNG1068G	2103.44	2282.33	739.533	671.345	2348.87	1933.21	803.854	566.986	2238.32	1794.62	803.912	588.341
VNG1069C	174.996	172.391	47.6481	36.7965	179.362	139.683	55.4555	45.9398	203.333	153.383	46.048	42.7533
VNG1070Gm	317.899	241.579	230.116	213.496	292.253	245.291	165.529	211.027	287.144	227.258	153.115	203.837
VNG1071G	430.804	297.565	217.6	219.821	429.59	325.524	153.131	185.389	363.523	349.597	197.122	208.526
VNG1073G	103.253	83.7383	106.714	151.019	103.415	90.504	115.435	259.486	112.298	88.6764	96.1791	203.837
VNG1074G	71.6262	62.2497	65.4337	112.881	74.2992	70.5665	91.9791	177.387	82.9847	63.6584	67.8244	118.882
VNG1075G	217.902	184.629	116.375	293.222	208.615	163.971	186.806	306.019	204.572	170.935	154.25	283.275
VNG1077G	33.9527	28.5231	55.992	16.4818	32.9608	26.4624	16.0838	22.6735	31.7902	29.6025	23.8179	32.2719
VNG1079G	324.876	274.727	148.653	141.053	294.725	264.141	221.822	146.118	298.497	261.445	192.358	105.366
VNG1081G	183.251	159.093	166.878	217.329	180.735	143.308	112.084	277.269	197.966	151.287	105.026	244.935
VNG1083G	304.179	229.63	181.15	233.428	286.21	230.912	155.309	249.705	319.759	264.85	164.911	239.97
VNG1084G	208.135	204.769	180.931	180.15	196.254	181.612	118.45	148.489	201.269	203.55	153.342	177.357
VNG1085H	1671.7	2213.62	2158.22	3564.85	1782.77	2080.14	2033.09	2482.97	1874.79	2150.63	2539.9	2469.76
VNG1086C	1575.54	1845.33	2162.83	3224.68	1693.5	1662.66	1873.59	2340.12	1647.93	1750.74	1952.62	2646.29
VNG1087C	1698.8	1851.98	2302.26	3674.09	1834.41	2103.7	2233.63	3037.96	1689.21	1799.2	2424.44	2957.43
VNG1088C	2013.91	2607.36	3865.2	7296.25	2219.09	2580.99	2546.6	5935.72	2715.37	2672.21	3224.5	6974.31
VNG1089G	2422.38	3058.14	661.583	794.191	2126.11	2998.11	1068.9	711.623	2394.17	2415.48	763.082	618.13
VNG1090H	417.897	599.466	232.97	124.763	445.933	570.211	159.497	89.9532	447.539	497.348	167.406	115.02
VNG1092C	1944.6	1940.15	1549.55	3685.98	1920.11	1979	2244.02	3878.51	2009.18	1660.23	1976.44	3930.82
VNG1093C	1658.57	1556.24	1206.13	3353.27	1587.75	1543.52	1481.38	3001.06	1603.75	1404.81	1259.63	3522.87
VNG1094H	401.386	544.926	301.478	570.921	381.247	482.607	424.545	549.796	435.979	587.203	478.4	456.771
VNG1095H	66.3938	63.3097	68.5078	104.64	71.4152	58.2416	73.8849	86.1001	67.296	54.8825	72.8149	99.8497
VNG1096H	237.204	235.894	390.626	433.126	241.988	217.137	296.377	372.409	256.798	256.336	372.014	429.188
VNG1097G	979.628	737.456	272.494	226.145	961.083	654.19	369.089	225.846	939.255	900.125	328.688	220.662
VNG1099C	590.218	485.952	278.642	385.022	587.39	475.357	307.267	384.709	572.636	548.17	318.026	359.68
VNG1100C	171.508	131.052	86.2935	125.338	166.178	141.254	106.89	158.122	181.039	142.511	99.3549	124.398
VNG1101C	92.4397	70.1513	29.2037	21.273	78.8313	51.9582	20.1047	22.9699	98.8798	88.5455	25.8595	27.8586
VNG1103G	4263.85	3783.93	715.38	480.463	4446.83	4023.74	2058.56	1018.38	5505.06	5236.49	1534.33	628.888
VNG1104G	27591.8	26673.9	6328.19	3809.01	28422.5	25090.3	11004.3	4348.87	34242.1	30243.4	10175.5	4003.37
VNG1105G	30046.6	29233.1	6591.9	4801.18	30978.4	26712.2	11167	4484.02	36062.6	31475.3	11001.4	4395.04
VNG1108G	7030.53	5925.38	1013.34	887.333	6979.18	5014.81	1227.9	709.548	7124.3	6301.66	1047.31	810.383
VNG1110C	145.462	164.2	21.9576	4.40792	151.208	129.05	32.6702	5.92772	135.418	171.066	23.1374	9.92981
VNG1111G	815.213	612.282	382.502	440.217	888.432	549.791	263.037	352.699	758.835	653.35	306.004	404.364
VNG1112H	28.4877	20.1396	11.8571	13.0321	30.7635	15.95	10.555	21.1916	24.1523	21.4814	9.0735	15.1705
VNG1114G	732.541	575.183	183.566	223.079	753.567	686.936	181.78	179.906	672.96	725.392	136.783	219.835
VNG1115H	149.531	227.028	265.687	633.782	146.676	221.608	563.1	740.224	163.286	237.737	681.647	588.617
VNG1117C	424.525	369.933	94.1982	104.832	391.135	353.799	150.45	128.483	406.46	408.933	147.444	107.849
VNG1118G	239.878	147.53	93.3199	92.1829	212.872	150.558	69.8639	101.957	236.775	171.328	76.2174	106.47
VNG1119H	105.928	50.1081	43.6957	79.3425	98.7452	53.5291	40.2094	77.5049	105.279	70.7316	35.6135	89.0924
VNG1120H	233.367	217.778	186.859	296.48	206.829	215.204	298.053	286.605	251.225	251.097	282.186	288.516
VNG1121G	68.0216	48.0845	298.624	197.206	76.2219	50.6291	242.429	263.784	70.1861	49.1192	617.452	271.415
VNG1123Gm	494.872	543.962	206.402	742.255	503.477	471.853	324.524	524.01	532.795	563.888	385.624	558.827
VNG1125G	8980.02	14233.2	6980.55	15535.2	10262.8	13954.5	9458.43	13526.9	11605.5	13858.2	8579.22	12808.6
VNG1128G	18933.5	28631.8	15185.9	34730.2	20773.7	29356.6	21796.2	33231.7	24734	30218.8	19827.9	30349.6
VNG1130H	73.7192	56.1789	36.4497	59.986	60.4282	62.4707	40.0419	68.317	74.9339	69.6837	35.6135	70.612
VNG1131G	425.106	395.854	275.129	461.49	398.414	393.795	352.335	383.079	437.011	395.573	343.886	367.955
VNG1132G	9073.04	8288.36	1548.01	302.038	10617	8315.85	1741.57	307.352	10550	9452.1	1550.21	374.574
VNG1133G	6217.99	6369.22	849.102	211.963	6833.61	5774.86	1387.56	211.175	7179	6178.4	1071.35	262.864
VNG1134G	5975.67	5617.79	656.314	200.464	6113.27	4774.72	1373.82	208.656	6588.41	5484.71	978.35	223.972
VNG1136G	13803.5	14239.7	2063.8	468.006	15240.4	12445.1	3248.92	460.584	16903.9	13918.1	2404.25	517.177
VNG1137G	6822.63	7469.96	805.406	198.74	8414.77	6699.83	1042.93	181.833	8729.91	7733.71	760.586	249.073
VNG1138G	3780.84	3930.31	332.878	115.564	3867.27	3062.76	765.822	118.999	4335.43	3496.89	486.113	114.193
VNG1139Gm	2054.95	1994.01	193.447	64.5856	2126.8	1662.54	430.241	74.9857	2420.59	1989.26	263.358	74.1977
VNG1140G	1043.7	1049.09	122.524	26.6391	1000.77	826.619	190.492	29.194	1158.9	928.941	144.722	32.2719
VNG1141G	1652.4	1816.32	194.764	50.4036	1816.69	1440.33	358.199	51.2748	2049.85	1768.16	207.33	62.613
VNG1142G	6377.87	6636.62	592.856	189.732	6600.96	5579.11	1338.47	243.629	7737.81	6481.5	836.123	269.484
VNG1143G	11136.8	11103.1	1676.25	352.442	12532.5	10208.6	2002.93	394.638	13984	12792.5	1425.22	461.184
VNG1144H	173.019	103.782	203.767	241.285	155.328	144.154	77.2356	206.729	138.101	119.065	95.0449	267.277
VNG1145G	148.717	106.865	73.5581	28.9389	129.509	103.916	64.3351	34.3808	140.372	117.362	53.3068	37.7884
VNG1148G	134.183	110.912	67.6295	24.7227	127.449	106.454	56.4608	33.047	140.166	110.813	50.5848	38.8917
VNG1149Cm	3513.64	3797.42	1890.55	2172.53	3821.95	3317.35	2213.7	2052.92	3869.32	4097.59	2357.07	2206.35
VNG1150G	1865.3	1904.97	587.147	723.09	1948.95	1631.61	937.215	697.989	1996.38	1946.56	871.056	720.187
VNG1151H	41.0455	42.1101	16.6878	15.7152	36.3943	30.5708	17.4241	17.4868	43.3502	41.2601	22.4569	12.4123
VNG1153G	842.189	835.167	310.92	224.42	849.428	726.086	349.655	215.621	867.83	856.769	280.144	209.629
VNG1154H	33.9527	35.6538	33.5952	36.6049	32.6862	33.7124	53.7801	53.3495	41.0795	36.2827	49.6774	34.4785
VNG1156G	77.2075	53.7698	287.206	88.1583	83.0888	72.6207	67.0157	134.856	94.5448	80.2934	99.5817	152.809
VNG1157G	9755.47	9613.91	2227.16	1120.76	12771.1	8583.5	2466.18	872.857	13053.2	13130.7	2580.5	993.808
VNG1158G	2321.22	2099.63	522.152	230.553	2504.61	1616.63	613.864	207.174	2602.66	2497.22	532.841	205.492
VNG1159G	1714.03	1690.28	274.031	173.25	2027.64	1352.97	462.911	155.158	1990.6	1914.47	410.576	175.702
VNG1160G	7900.16	7043.27	1221.06	683.802	8367.8	5756.37	2031.41	721.107	9158.46	8422.17	1745.06	691.777
VNG1162H	77.3237	48.1809	96.1744	30.4721	63.8616	57.5166	34.6806	41.3458	66.6768	55.2754	42.4186	46.8908
VNG1163G	85.3468	67.935	27.8862	43.6959	77.87	56.6707	36.5236	44.0133	74.1082	56.1923	23.3643	36.6851
VNG1164C	212.553	179.715	90.0263	129.938	183.345	141.254	96.6702	118.258	187.025	135.831	75.5369	131.294
VNG1165G	304.528	338.037	206.182	398.054	287.446	299.304	305.759	327.507	315.424	286.594	279.237	357.197
VNG1168C	399.177	376.196	423.124	566.705	347.188	343.649	478.995	529.938	376.94	389.155	437.797	599.65
VNG1169C	1269.85	1111.05	307.187	323.119	1137.01	902.865	410.471	283.938	1126.28	1011.72	315.077	346.164
VNG1170G	1762.75	1492.74	396.335	559.997	1802.55	1418.34	572.314	480.738	1688.8	1630.36	453.902	509.178
VNG1172G	756.377	770.797	315.312	266.583	699.457	666.274	459.393	248.52	689.268	704.303	289.445	259.83
VNG1173G	2921.56	1900.06	257.563	574.562	2566.14	1883.55	411.477	496.595	2564.06	1751.79	382.448	557.448
VNG1173a	206.042	109.178	64.3359	240.711	223.447	139.079	30.8272	157.085	183.103	166.743	40.3771	211.284
VNG1174G	115.346	90.9655	99.4681	114.414	109.595	93.0415	101.529	142.117	105.692	97.9763	91.6424	103.711
VNG1175G	19.9995	24.8613	285.01	3866.7	31.9995	42.2916	106.555	3765.73	27.4551	32.7461	228.879	3611.69
VNG1176G	108.137	90.0019	73.7776	108.09	108.496	85.9123	113.257	134.856	113.123	92.344	93.9108	113.089
VNG1178H	9.65093	8.09439	12.7354	18.5899	7.96554	10.3916	13.7382	18.6723	10.5279	10.0858	12.0224	16.5497
VNG1179C	35.1154	46.8318	66.0925	89.8832	37.2183	49.5416	65.6754	91.8797	37.983	43.4868	69.6391	79.9901
VNG1180G	139.648	140.784	180.711	743.788	142.693	154.062	189.487	598.7	157.919	142.773	222.528	743.632
VNG1181G	141.625	164.2	245.047	547.54	142.144	159.137	247.121	469.179	158.125	169.101	327.553	490.974
VNG1182H	44.0687	65.7187	156.338	239.177	41.0637	51.3541	149.11	250.298	70.8053	83.3061	179.655	235.005
VNG1183H	8.95327	21.9705	20.8598	36.4132	16.7551	20.1791	28.6492	40.6049	48.511	37.8545	32.6646	45.7874
VNG1184Gm	31.7434	108.021	201.132	324.844	48.4799	85.6707	155.979	355.07	200.65	182.985	127.936	374.299
VNG1185G	17.2089	42.6882	270.957	659.654	20.6005	39.9958	350.827	603.886	30.9644	61.4317	459.8	400.226
VNG1187G	37.6735	146.277	443.983	279.232	128.822	146.087	225.676	276.825	970.838	462.637	315.304	376.229
VNG1188G	490.802	462.729	294.671	165.393	515.975	440.799	323.183	204.506	586.673	578.689	313.036	181.219
VNG1189H	1173.34	1368.24	718.234	1780.99	1022.34	1197.58	1649.59	2111.45	1198.94	1290.85	1743.25	1535.53
VNG1190G	3285.15	4913.29	9407.09	13827.8	3356.1	5399.31	10805.5	12051.8	4003.91	5286.79	15559.2	12476
VNG1191Gm	81.8585	93.8563	152.825	73.4014	100.805	103.191	83.0995	102.401	122.206	130.591	178.521	114.193
VNG1193C	86.9747	97.0363	187.957	281.532	80.6167	89.1748	226.346	297.868	99.7055	112.516	226.611	206.595
VNG1194H	332.666	317.223	244.169	122.847	321.918	344.978	223.162	120.629	314.599	365.97	270.164	103.987
VNG1196H	186.275	197.445	82.7803	65.5438	149.834	162.762	177.257	72.4664	143.675	128.103	120.224	47.1666
VNG1197G	308.132	226.546	112.423	60.1776	318.484	221.97	106.89	57.4989	300.355	250.049	92.3229	65.0954
VNG1198C	630.101	446.829	218.039	117.481	533.004	385.095	200.042	115.887	528.047	417.185	168.313	109.504
VNG1200H	11.5114	13.6834	15.1508	29.1306	7.00418	11.6	28.9843	37.1964	9.49576	19.3857	39.2429	24.2729
VNG1201G	191.158	155.721	105.616	119.78	156.976	140.771	184.628	146.859	161.015	130.984	139.732	107.849
VNG1202C	636.38	487.494	93.3199	55.0031	573.931	384.612	101.864	56.3133	602.362	385.225	73.9491	61.5096
VNG1204G	2320.41	1472.31	178.516	55.5781	2095.35	1237.57	128	57.3507	2053.77	1307.09	82.1152	84.4034
VNG1205C	328.248	231.654	145.799	41.7794	333.042	178.35	94.4922	44.4579	292.304	378.676	86.652	55.1656
VNG1207C	17.9065	16.6706	44.3544	10.1574	21.6992	20.7833	17.7592	11.4109	23.9458	25.9349	22.0032	15.7222
VNG1208G	16.9763	22.2596	165.78	73.593	21.4245	28.0333	44.3979	72.911	33.0287	32.8771	54.6679	110.331
VNG1209G	5.11616	6.74532	31.1798	26.8308	7.00418	7.85415	14.5759	35.8627	10.3215	8.51399	14.0639	38.3401
VNG1211G	3.95339	5.7817	64.9946	21.8479	8.24021	10.0291	15.4136	33.3434	7.63789	9.16891	22.4569	44.96
VNG1212Gm	8.25562	10.8889	102.981	41.2044	11.811	17.5208	24.7958	46.829	16.7208	21.7434	37.2014	64.8196
VNG1213C	577.196	613.728	785.644	1309.73	576.54	603.199	813.739	1298.32	632.294	796.647	1172.98	1226.61
VNG1214H	199.53	343.53	1286.06	1043.14	303.514	391.137	570.974	868.856	313.36	405.266	909.392	1128.96
VNG1215G	157.089	135.581	115.058	65.1605	163.156	124.216	113.424	89.6568	159.983	144.869	110.924	68.6812
VNG1216G	501.267	391.71	203.547	264.858	452.25	309.333	351.665	310.02	397.171	375.008	303.282	227.834
VNG1218C	3.83712	4.43264	36.4497	130.704	4.66945	6.04165	43.3927	175.016	6.39932	3.79855	63.2877	149.775
VNG1219G	212.786	104.842	91.7829	30.4721	200.512	106.333	26.9738	27.8603	168.447	121.423	35.3867	51.5798
VNG1220H	413.711	374.558	194.105	95.441	446.482	397.662	178.094	86.6929	403.157	375.27	170.355	89.3683
VNG1224G	782.539	633.578	350.663	520.134	680.092	540.245	292.524	415.681	579.035	667.366	331.41	514.695
VNG1226H	40.5804	41.821	24.8121	15.5235	40.6517	53.0457	34.0105	18.3759	39.4281	50.9529	30.3962	24.2729
VNG1227H	490.105	371.282	166.439	181.683	424.233	337.849	172.063	172.793	415.336	357.456	141.32	159.153
VNG1228C	116.276	90.0019	122.304	152.744	107.123	108.146	98.1781	135.448	94.3383	98.7622	112.058	144.534
VNG1229H	11.3951	11.7561	26.5687	36.2216	11.399	11.7208	29.1518	22.5253	11.5601	12.7055	27.2205	27.8586
VNG1230G	319.178	296.698	419.61	700.859	320.27	339.42	357.361	638.415	303.451	284.367	347.515	596.892
VNG1232G	109.997	96.5544	144.701	182.449	100.668	112.496	146.764	204.358	109.821	98.8932	123.4	173.496
VNG1233G	423.943	547.527	549.38	457.657	421.349	526.953	914.932	530.383	434.741	512.804	668.717	385.608
VNG1234C	115.114	138.375	288.962	649.688	111.655	129.412	446.995	766.454	129.844	132.818	781.682	599.65
VNG1235C	66.0449	45.3864	33.156	34.88	58.9175	36.8541	24.6283	41.9386	55.9424	46.2375	19.508	34.4785
VNG1236C	342.899	281.376	111.764	317.562	358.999	257.374	165.361	387.821	374.876	288.166	154.476	324.65
VNG1237C	88.4863	81.8111	101.225	83.1755	94.8998	91.229	69.5288	67.7242	96.4026	101.906	67.5976	92.954
VNG1238C	167.089	111.491	131.087	45.9956	193.645	155.029	76.5655	50.0892	151.519	139.76	94.8181	57.0964
VNG1239H	6.16264	4.43264	16.2486	6.3244	8.51488	8.09582	4.85864	9.03977	7.63789	5.76331	11.115	12.4123
VNG1240G	230.343	200.143	195.203	65.7354	242.949	214.358	178.597	83.729	244.825	207.217	158.333	94.8848
VNG1241G	558.94	477.858	389.968	206.022	512.678	464.603	390.367	222.734	490.27	622.962	379.272	185.356
VNG1244C	129.532	104.649	71.5819	146.994	122.092	86.154	70.0315	113.664	122.826	88.5455	68.2781	161.911
VNG1245C	197.67	143.001	88.9284	223.079	208.615	163.85	128.503	252.669	220.88	153.514	121.131	246.314
VNG1246H	283.83	238.977	153.264	101.574	324.115	242.995	90.4713	79.7278	284.873	315.541	98.4475	108.952
VNG1247G	65.8124	103.589	99.9072	69.3768	73.4752	86.3957	78.0733	81.5062	84.6361	112.123	68.5049	86.0583
VNG1249C	136.392	204.672	81.902	128.596	124.839	129.291	120.126	120.333	138.308	186.784	107.975	94.609
VNG1250H	1304.15	2427.93	1596.1	2161.03	1299.76	1929.83	2404.52	1861.16	1519.12	2602.14	2549.43	1883.63
VNG1251G	393.014	319.632	566.946	1866.08	392.646	325.404	664.126	2019.28	419.052	347.764	743.8	1954.79
VNG1252G	125.113	166.802	157.875	305.871	136.925	182.216	314.806	344.252	157.506	161.897	303.282	309.755
VNG1253C	204.646	267.597	285.888	493.112	192.272	256.649	530.262	701.101	215.719	232.366	453.902	482.147
VNG1255C	401.27	416.668	483.727	692.809	371.496	462.307	651.393	737.853	319.347	387.845	618.813	641.024
VNG1256G	26.9761	21.2959	31.619	6.51605	26.3687	19.0916	9.04713	6.96507	18.3722	17.9449	6.80513	9.65398
VNG1257H	554.405	495.685	260.198	330.402	516.112	482.728	378.304	332.101	570.159	512.411	311.221	365.472
VNG1259G	493.477	423.317	258.002	464.173	477.658	399.112	321.843	452.285	511.326	439.191	264.039	529.038
VNG1260C	60.2311	46.9282	42.5978	43.1209	48.4799	45.1916	44.9005	45.7916	49.7495	36.8066	27.901	42.7533
VNG1261H	225.111	425.822	451.01	1835.99	222.623	433.67	392.377	1420.87	327.191	423.211	483.618	1486.99
VNG1262G	469.175	399.708	247.023	261.984	481.915	388.962	228.356	248.964	547.864	507.958	246.119	248.797
VNG1263C	2755.63	3150.74	1873.64	523.2	2911.13	3390.7	1867.23	417.311	2666.66	3893.12	2024.75	572.895
VNG1264C	68.0216	118.139	484.825	738.997	60.1535	127.116	452.021	628.19	64.8189	99.9411	621.081	630.543
VNG1266G	194.065	126.619	103.86	98.3157	191.86	141.012	38.7016	81.0616	193.631	128.234	41.2844	87.7133
VNG1268H	492.546	620.377	362.96	442.516	438.379	602.957	432.084	540.904	452.907	748.969	376.777	499.524
VNG1270H	6.3952	15.6106	40.1825	13.9903	18.4031	17.6416	12.2304	9.63255	18.9915	18.2068	25.179	25.652
VNG1271H	3.25574	5.49262	28.5449	5.55781	7.55353	8.45832	4.02094	5.48314	8.87647	7.20414	7.93932	12.9639
VNG1272C	177.67	178.751	358.788	286.131	162.881	205.295	484.859	412.569	181.658	188.749	406.266	291.274
VNG1273G	111.393	138.857	277.984	238.986	123.74	147.537	311.791	245.111	124.064	115.921	271.978	208.802
VNG1275Gm	969.395	1127.24	1261.47	2692.09	966.989	1060.07	1985.17	2467.12	991.688	961.033	1877.53	2373.5
VNG1276C	392.781	481.809	641.163	973.766	383.444	463.274	713.885	904.274	417.401	505.862	746.522	818.106
VNG1279H	67.324	71.2113	63.6771	71.1016	74.2992	74.9165	65.5079	95.1399	77.824	78.7216	76.6711	74.7494
VNG1280C	179.298	157.937	96.8332	170.95	169.199	149.471	125.319	176.35	172.575	169.232	148.805	158.877
VNG1281H	49.7663	33.7266	25.2513	27.789	50.2653	40.3583	26.6388	45.3471	49.956	48.3332	30.6231	42.2017
VNG1282G	124.183	144.35	196.301	61.9025	144.753	129.05	93.487	76.023	171.956	154.169	141.547	123.847
VNG1283H	10.4649	9.53981	9.22221	3.83297	11.399	7.49165	3.35079	3.55663	8.05075	10.6097	3.6294	5.24073
VNG1284G	254.296	248.228	111.325	53.0866	239.79	173.516	67.0157	51.1266	236.362	195.691	73.4954	66.1987
VNG1285G	305.109	287.447	196.96	194.14	319.858	282.145	172.901	171.459	300.149	288.166	194.627	172.944
VNG1287C	124.067	85.2801	46.3306	72.4431	119.62	76.729	48.754	51.8676	98.8798	89.0694	39.6966	68.1295
VNG1289H	1141.37	949.741	304.772	206.214	1005.72	913.377	296.21	201.987	1048.87	1082.32	313.716	195.286
VNG1291H	548.359	527.099	323.436	325.994	495.374	430.891	478.157	309.427	502.037	492.108	418.742	246.59
VNG1292H	466.849	357.502	131.526	116.714	429.864	267.162	211.77	108.774	417.607	357.063	199.39	85.5067
VNG1294G	5961.37	4278.85	3577.56	5037.1	5757.57	3740.63	4203.39	4165.26	5752.37	4584.85	4498.19	4011.37
VNG1295H	3.13946	3.08358	165.78	235.536	3.70809	3.02083	208.754	195.318	5.36717	3.40559	196.668	182.598
VNG1296C	102.439	100.313	152.825	230.553	98.0585	90.7457	181.78	189.983	116.633	107.8	178.521	222.317
VNG1297C	1961.12	1392.81	418.073	703.733	1763.54	1112.99	362.723	636.637	1529.44	1654.6	296.25	823.898
VNG1299C	149.996	121.127	104.518	88.5416	137.474	104.4	66.0105	125.519	146.771	133.997	65.7829	100.401
VNG1300H	19.4181	19.6578	9.22221	16.6734	16.7551	11.8416	16.5864	32.0097	18.9915	16.2421	18.6007	20.1354
VNG1301G	154.066	120.452	205.963	648.347	145.165	149.954	179.267	650.715	182.484	157.312	176.48	755.493
VNG1302H	83.7189	77.5712	83.439	146.803	71.1405	80.9582	158.66	165.383	79.4754	52.7867	144.722	120.537
VNG1303C	64.3008	64.8514	180.272	98.124	65.9217	72.1374	68.6911	121.37	65.0253	63.5274	67.1439	135.156
VNG1305G	257.319	1632.66	310.261	168.459	217.954	1844.4	358.869	199.468	393.661	652.957	282.64	177.082
VNG1306G	3847.23	4421.37	3161.46	4704.59	4354.4	4077.88	3951.92	4983.88	4381.26	4474.17	4471.65	4947.25
VNG1308G	1333.34	1579.66	819.02	1157.75	1623.73	1592.94	863.665	948.732	1413.63	1590.54	894.194	1065.52
VNG1309G	1057.77	1017.19	492.29	564.597	1061.2	984.548	518.869	419.831	952.053	966.403	414.205	425.327
VNG1310G	1276.02	1224.37	448.814	674.794	1390.54	1167.13	623.917	443.838	1163.85	1171.52	565.052	527.659
VNG1311G	56.0452	48.5663	118.791	117.864	63.0376	58.2416	41.7173	143.599	71.2182	64.5753	50.3579	162.187
VNG1313G	907.653	1302.14	2255.71	1657.18	968.499	1323.24	2896.25	1761.42	892.189	1141.4	2734.75	1415.82
VNG1314H	37.5572	28.9085	36.0105	26.6391	40.9264	26.4624	31.6649	38.0856	50.1624	35.7587	59.2046	35.8576
VNG1315H	23.6041	18.7905	69.1665	100.041	22.5232	17.4	176.084	284.679	25.3908	23.7082	308.726	174.599
VNG1317H	4.18595	4.33628	9.88093	6.7077	5.35614	7.49165	3.01571	7.40965	5.36717	4.45347	6.12461	7.44736
VNG1318H	63.3706	38.8338	34.0343	50.7869	59.4669	35.2833	47.7487	58.2398	55.5296	33.401	55.5752	83.0242
VNG1319H	191.856	150.613	261.735	215.03	174.28	159.379	128.335	253.855	194.87	169.101	142.681	254.038
VNG1320G	944.164	1175.23	561.017	1466.11	879.368	1097.04	1150.33	1381.9	1013.16	1167.6	1105.38	1229.37
VNG1323C	805.562	1089.47	916.731	1929.52	851.488	1103.45	1338.47	2181.4	1029.67	1093.98	1486.01	1851.63
VNG1324C	178.368	185.689	81.0237	656.971	160.547	154.183	132.021	578.249	188.677	156.788	127.483	484.078
VNG1325C	658.356	746.611	384.698	414.727	671.165	739.015	495.079	391.526	684.521	789.705	370.199	347.267
VNG1326H	252.668	423.221	721.747	860.31	228.391	391.016	1016.46	788.239	264.023	339.643	1030.3	606.546
VNG1327G	216.506	259.984	200.034	276.932	177.577	230.791	452.356	338.473	216.545	212.588	359.764	229.213
VNG1329H	163.252	119.681	45.4523	27.789	157.8	110.079	43.5602	22.0808	138.101	110.158	29.4889	25.652
VNG1330H	32.4411	45.3864	96.1744	64.0106	34.0595	52.1999	78.4084	59.129	38.6023	53.9656	86.1983	63.7163
VNG1332G	553.126	1375.27	4002	2759.36	543.579	1254.73	6007.29	3406.22	637.248	1383.06	8469.43	2570.99
VNG1335G	241.273	280.509	370.425	465.898	260.528	285.408	369.592	521.343	274.345	261.838	332.544	501.455
VNG1336C	212.786	167.766	98.8093	82.9838	181.147	177.745	126.157	86.5447	184.135	176.174	104.118	63.9921
VNG1337C	153.601	154.082	214.526	334.235	129.646	179.437	328.042	392.267	120.761	137.01	312.129	275.276
VNG1339C	907.071	988.575	1832.58	1171.16	965.341	933.315	1982.49	1367.53	939.461	993.124	2739.97	1163.17
VNG1340C	78.9516	106.576	207.939	144.503	77.458	114.55	224.335	146.266	71.8375	91.8201	200.298	119.434
VNG1341G	37.7898	36.5211	97.4919	106.748	38.0423	30.4499	87.1205	121.963	42.3181	44.7967	115.687	113.917
VNG1342Gm	48.836	45.8682	188.836	173.634	50.952	52.3207	141.068	216.955	51.6074	45.5826	169.221	167.979
VNG1343C	109.881	106.672	94.1982	106.748	102.728	91.5915	115.602	130.262	115.188	129.675	102.077	123.571
VNG1344G	239.297	190.411	143.822	80.4924	241.163	196.837	129.675	95.5845	233.059	199.882	101.396	94.3332
VNG1345H	226.971	148.493	115.497	212.73	210.675	145.604	112.251	203.469	236.568	177.222	122.265	221.49
VNG1347C	476.384	367.138	176.979	392.305	456.096	322.745	204.901	362.332	466.737	338.071	188.729	369.885
VNG1349Cm	216.855	198.023	148.873	152.744	211.773	192.97	216.628	161.234	219.228	155.609	136.783	143.706
VNG1350C	71.8588	195.903	81.902	259.684	70.8658	150.679	127.665	210.879	62.7546	155.086	83.7031	241.901
VNG1351G	84.6491	185.111	354.616	253.743	88.1703	200.583	284.649	205.692	87.939	190.582	299.199	220.938
VNG1352G	866.84	641.095	463.306	433.317	817.017	653.586	489.215	452.433	775.762	651.123	428.95	418.707
VNG1353C	39.999	42.5919	75.9734	81.8339	43.9478	43.4999	63.665	101.66	39.8409	46.1065	61.473	100.401
VNG1355H	76.6261	82.7747	30.9603	32.197	70.8658	63.5582	39.0367	26.6747	67.0896	73.6132	28.8084	25.3762
VNG1356G	1868.33	2347.28	910.803	507.869	1896.21	2006.43	1479.88	525.196	1980.69	2290.66	1122.85	481.32
VNG1357C	112.207	96.8435	52.0396	63.6273	105.337	77.2123	67.0157	65.9459	101.15	80.5554	55.1215	53.5106
VNG1359G	298.132	222.499	209.037	245.693	287.583	237.558	276.607	330.174	262.785	269.435	252.243	256.52
VNG1360H	22.6739	11.8525	36.8888	17.6317	19.7765	16.5541	14.4084	16.5976	16.1015	18.4688	17.0128	14.3431
VNG1362H	112.672	105.805	41.4999	24.9143	92.8397	82.529	53.9477	27.7121	98.2605	97.1904	44.4602	23.997
VNG1364G	404.293	379.762	395.457	707.183	371.084	397.903	724.44	749.56	407.079	315.279	519.231	614.269
VNG1365C	163.019	139.435	73.1189	111.731	156.289	126.029	85.7802	100.771	149.868	138.451	67.3708	90.7474
VNG1366H	133.601	107.443	60.3835	133.962	132.393	123.975	99.1833	145.377	152.551	125.745	69.4123	174.047
VNG1367G	23.9529	19.8505	16.6878	26.6391	22.5232	19.3333	21.6126	29.194	25.3908	22.6603	21.7764	27.0311
VNG1369G	388.479	439.891	725.919	512.66	397.727	479.587	668.147	540.015	391.597	465.519	818.884	463.943
VNG1370G	147.671	98.6744	112.862	154.277	135.551	90.2623	140.398	195.318	181.452	84.354	137.237	180.391
VNG1371Gm	44.8827	26.3068	70.484	49.8286	37.2183	30.5708	57.2985	87.7303	49.7495	26.8518	49.6774	71.9911
VNG1372C	24.6506	22.7414	175.881	1197.99	30.0768	32.9874	50.932	1242.15	32.6159	27.8997	87.7861	1232.12
VNG1374G	331.271	352.877	557.065	1014.4	332.905	323.591	490.388	1039.28	369.509	425.437	573.899	1041.25
VNG1375C	100.114	111.298	226.822	245.118	120.032	109.596	151.456	281.567	137.069	127.055	169.221	275
VNG1376H	330.574	604.863	574.631	357.999	379.05	613.107	397.738	241.11	417.401	799.529	691.174	276.104
VNG1377G	189.995	158.611	61.4814	68.0352	163.568	136.179	89.2985	63.5748	191.98	168.577	75.3101	62.8888
VNG1379G	964.744	841.334	197.838	99.0823	925.65	688.749	317.32	107.736	1087.88	1050.36	266.534	91.5749
VNG1380H	114.3	110.431	1549.33	2248.42	129.097	129.533	1074.09	2860.87	159.776	100.727	3132.17	3701.89
VNG1381H	199.646	177.498	74.4364	187.432	187.739	148.987	153.801	241.406	174.02	123.256	169.675	219.283
VNG1382H	22.7902	14.7433	14.0529	11.1156	17.7165	10.6333	12.2304	13.041	17.5465	12.5745	17.2397	15.7222
VNG1383G	212.088	132.401	223.748	127.83	185.405	132.916	110.576	134.707	178.562	151.025	132.473	154.739
VNG1384H	9.3021	7.99802	7.24602	6.89935	6.31749	5.92082	5.86388	7.40965	8.87647	7.72808	7.2588	6.8957
VNG1385G	94.7652	69.6695	82.9998	135.687	69.3551	65.6124	97.0053	151.009	76.3789	59.3359	104.572	116.951
VNG1387H	28.3714	28.5231	36.2301	60.1776	27.1927	39.1499	89.466	84.3218	24.3587	27.3757	59.2046	58.1997
VNG1388H	94.4164	95.7836	103.86	137.412	88.4449	103.796	166.032	134.263	71.6311	60.1218	133.607	109.228
VNG1389C	261.738	231.075	304.992	380.039	239.653	262.449	343.958	302.166	211.797	179.58	308.045	305.342
VNG1390H	10.8137	12.1416	35.5714	56.3447	8.10287	17.2791	28.6492	73.6519	10.3215	13.4914	22.9106	51.5798
VNG1390a	686.728	374.076	236.923	163.476	529.983	371.924	214.953	164.642	463.847	291.964	246.346	132.122
VNG1394H	478.826	304.696	268.761	220.204	444.697	396.212	174.408	167.458	398.822	338.595	205.515	173.496
VNG1395G	83.4864	82.2929	203.767	76.8511	89.4063	77.6957	104.545	82.8399	111.678	100.072	149.713	134.052
VNG1397C	236.39	127.968	109.129	88.35	239.653	135.575	82.2618	91.5833	201.475	153.252	95.4986	100.126
VNG1398C	95.114	57.0461	64.3359	59.2194	92.153	58.3624	73.0472	63.1302	94.3383	55.7994	54.2142	55.4414
VNG1401C	159.066	102.433	63.6771	104.448	130.058	96.1831	64.3351	98.9929	117.252	94.3088	72.1344	82.7484
VNG1402H	103.835	82.4856	54.4549	100.807	101.629	83.4957	54.4503	73.3555	89.7969	85.0089	64.4219	94.609
VNG1403H	113.486	89.3273	73.3385	80.4924	95.9985	82.0457	67.0157	72.17	92.4805	81.7343	63.7414	71.9911
VNG1404G	215.111	176.246	243.291	278.849	232.374	182.82	235.225	278.455	238.22	224.376	253.831	330.166
VNG1405C	136.857	113.225	124.061	178.425	134.727	103.312	103.874	137.227	117.458	138.712	130.658	156.67
VNG1406Gm	325.806	214.212	305.65	401.312	321.918	247.95	161.005	412.866	321.411	219.006	146.083	403.536
VNG1407C	228.25	155.624	68.2882	82.6005	196.392	132.554	74.7226	79.2833	190.328	165.695	52.1726	73.9219
VNG1408G	6934.25	12782.9	4137.26	1033.18	7798.26	12728.7	7442.94	1201.55	9705.29	8143.3	6830.31	1070.76
VNG1409C	341.969	325.606	111.545	58.8361	318.209	288.308	110.408	58.388	303.245	283.319	93.0034	63.9921
VNG1410H	104.532	97.5181	102.103	123.805	101.767	94.6123	134.031	180.351	93.5126	80.9484	107.067	121.916
VNG1412H	3740.84	4431.29	3514.32	5509.32	3669.23	4449.44	2978.51	3862.21	4105.06	4034.97	3320.68	4933.46
VNG1413H	829.631	1423.26	2229.36	4591.9	767.576	1427.64	3626.89	4676.38	845.536	1191.96	3635.53	3800.63
VNG1414G	2215.06	2556.09	986.556	1917.44	2027.09	2251.85	2389.61	1878.2	2023.84	2099.55	1674.29	1345.76
VNG1416G	612.427	1342.7	475.163	897.49	552.918	1493.5	596.44	753.413	613.509	748.838	464.337	720.187
VNG1417H	93.7187	55.1189	71.5819	89.8832	86.1102	56.7916	70.7016	109.663	90.2097	73.6132	64.195	93.2299
VNG1418C	37.7898	82.0038	128.672	55.7697	37.3556	76.9707	77.2356	55.276	44.1759	58.55	76.2174	63.1646
VNG1420H	104.649	88.7491	76.193	194.14	88.8569	80.8373	93.1519	172.497	104.866	94.7017	108.202	133.777
VNG1422H	169.88	140.881	102.981	66.3104	152.169	147.175	195.686	85.5074	180.419	120.113	94.1376	69.7845
VNG1423H	50.6965	40.2792	90.4654	92.1829	58.3682	46.2791	31.6649	66.6869	53.4653	46.2375	57.6167	78.611
VNG1425H	59.5335	58.1061	109.569	255.851	54.5227	54.4957	117.11	249.261	56.7681	55.6684	127.71	280.241
VNG1426H	217.669	234.448	503.049	246.652	237.043	233.812	330.723	176.201	237.394	238.916	385.397	207.423
VNG1427H	71.7425	73.1386	30.3015	50.5952	67.0204	59.6915	96.5027	44.6061	65.0253	44.9277	85.2909	44.4083
VNG1428G	90.8118	92.6036	102.762	56.728	93.1144	83.0123	69.3613	58.0917	85.8747	80.8174	85.9714	65.0954
VNG1429C	215.344	121.898	107.812	146.611	189.662	125.183	72.7121	130.558	169.066	114.611	66.0097	126.329
VNG1431C	56.9754	48.4699	30.7407	61.3275	52.6	46.2791	42.2199	80.0242	56.7681	41.784	25.8595	52.6831
VNG1432G	1110.67	937.985	326.071	396.712	1193.59	875.798	276.775	321.282	1133.92	956.71	244.985	449.324
VNG1433G	228.715	200.818	194.984	49.637	502.79	369.87	40.2094	38.8266	302.213	405.266	88.2398	69.2328
VNG1435G	629.287	617.39	463.306	690.318	709.894	559.336	443.644	610.111	626.72	560.875	460.934	592.478
VNG1437G	282.203	239.844	252.293	235.153	271.79	254.595	265.382	269.563	249.161	236.165	223.662	230.316
VNG1438H	201.739	160.057	58.8465	60.7526	183.757	129.896	74.3875	57.7953	171.749	181.413	67.1439	54.0623
VNG1440H	31.6272	23.3195	71.5819	74.168	31.4501	28.9999	42.8901	74.5411	32.6159	23.9701	55.1215	91.2991
VNG1442G	632.892	574.027	608.666	2423.78	593.158	546.166	741.697	2493.79	621.147	491.323	794.385	2673.05
VNG1444G	419.99	304.021	192.568	194.332	358.586	326.491	265.885	282.604	413.685	294.715	196.215	231.695
VNG1446H	73.7192	204.383	457.377	1026.09	76.7713	198.529	992.336	988.744	80.9204	188.487	1131.24	761.009
VNG1447H	53.8359	39.6047	45.6719	69.7601	42.7118	38.6666	56.1257	111.886	43.1438	34.8419	62.834	77.2318
VNG1448H	80.9283	50.3972	68.947	75.8928	71.1405	66.4582	47.4136	76.1712	66.2639	50.167	61.2461	70.3361
VNG1450G	100.928	44.8082	61.2618	21.273	94.6251	37.5791	18.0943	24.4518	87.7326	45.9755	19.9617	31.996
VNG1451C	620.334	570.269	328.486	251.251	575.579	563.686	367.581	266.006	533.414	503.897	278.33	201.079
VNG1452G	337.666	256.322	143.164	160.218	277.283	234.658	161.34	154.713	274.964	267.077	138.825	161.911
VNG1453H	61.2776	47.6991	88.0501	124.763	57.5441	56.0666	59.3089	110.404	63.7867	54.3585	58.5241	155.015
VNG1454C	448.245	397.878	215.624	376.398	402.672	352.953	254.325	371.668	446.714	362.041	201.659	359.956
VNG1455H	50.929	34.6902	61.0422	145.461	44.7718	35.6458	49.7592	131.003	40.4602	31.1743	46.048	143.431
VNG1456H	44.185	22.5486	28.3253	31.8137	29.5274	23.2	29.6545	32.4543	22.7073	26.7208	29.9426	28.1345
VNG1457C	502.197	397.685	252.732	457.273	472.713	342.803	372.105	356.108	429.58	351.3	364.074	352.508
VNG1458G	71.0448	97.229	400.068	1791.34	70.3165	98.1165	331.728	1610.56	88.7647	104.919	623.803	1906.25
VNG1459H	15.8136	20.525	88.7088	354.933	20.3259	23.4416	50.932	259.19	24.5651	26.4589	105.253	418.707
VNG1461H	14.1857	15.8033	31.8386	43.1209	11.9483	17.8833	23.4555	34.8254	13.2115	17.4209	35.6135	39.9951
VNG1462G	60.4637	65.7187	122.524	182.833	61.8016	57.1541	83.7697	188.205	65.6446	70.6006	106.16	199.148
VNG1463G	20.5809	31.703	246.365	2080.34	26.918	38.5458	104.545	1402.05	27.868	36.0207	279.464	2282.2
VNG1464G	48.7198	75.5476	304.552	977.024	56.5828	77.6957	206.073	870.486	66.0575	79.3766	297.838	944.159
VNG1465G	11.3951	20.6214	53.7962	289.389	12.3603	22.2333	69.3613	256.818	12.1793	21.2195	106.84	298.446
VNG1466H	55.115	64.9478	47.8676	17.2484	48.7546	43.3791	46.5759	17.9314	50.3688	56.3233	40.8308	18.2046
VNG1467G	54.9987	196.867	803.43	9625.55	67.8444	137.871	1023.5	7103.19	106.105	202.502	2266.33	9532.34
VNG1468H	2.32553	6.45624	35.1322	364.132	3.02141	5.92082	47.5812	340.844	5.78003	7.85906	75.0832	387.262
VNG1470G	454.291	207.467	181.59	190.307	412.697	183.062	100.524	160.493	361.252	251.49	117.729	180.391
VNG1471C	417.432	305.178	216.941	310.662	397.865	249.641	272.419	320.245	378.592	327.199	276.061	286.861
VNG1472G	1963.09	2182.59	1938.86	1202.4	1986.99	1993.75	3714.52	1318.32	2296.12	1811.91	3690.19	1250.05
VNG1473H	164.764	179.233	194.545	82.4089	172.358	172.066	266.053	91.8797	220.88	162.552	336.4	75.0252
VNG1474G	225.692	277.329	639.845	260.834	224.271	353.678	545.173	249.261	253.496	270.876	521.726	203.837
VNG1475C	985.79	967.664	586.269	1309.53	1159.67	864.923	605.99	967.404	1062.49	777.392	540.554	1175.58
VNG1476C	904.746	999.464	647.091	1509.04	1084	882.927	747.561	1266.9	1176.44	844.195	625.391	1728.34
VNG1478G	639.868	646.009	479.994	610.975	601.261	656.849	938.555	576.915	582.957	539.787	674.161	463.115
VNG1479H	155.345	109.274	61.2618	77.2344	126.487	82.7707	74.7226	64.464	125.096	95.6186	64.6487	57.9239
VNG1480C	56.394	56.1789	60.3835	39.0963	48.3426	37.9416	56.7958	38.9748	55.9424	43.3558	47.8627	40.5467
VNG1481G	128.02	109.467	54.4549	108.473	112.479	99.4456	70.0315	114.553	131.496	105.573	74.1759	96.264
VNG1482G	1390.32	1391.66	643.139	1098.91	1333.13	1304.88	825.466	1066.55	1357.48	1274.87	690.267	1002.36
VNG1483C	1356.83	1061.62	697.155	1023.02	1244.96	1193.23	906.22	1110.71	1310.62	1255.88	728.602	1403.14
VNG1484H	161.043	145.603	100.127	242.244	139.809	135.454	163.686	278.01	145.946	124.566	143.815	223.421
VNG1486H	56.1615	63.1169	39.9629	63.819	59.3295	47.7291	67.3508	59.129	76.3789	66.1471	92.7766	67.8537
VNG1487H	632.892	365.789	110.886	204.297	576.677	322.745	116.942	166.865	556.328	364.399	139.959	168.255
VNG1488G	369.642	268.946	206.402	220.779	332.767	252.299	211.1	170.274	318.314	262.755	270.844	142.879
VNG1490H	723.936	1743.86	1693.59	1475.89	1604.51	1728.15	1666.01	1918.06	4298.28	2843.15	1926.53	3226.08
VNG1492C	94.9977	85.8583	50.0634	45.2291	101.08	77.6957	53.2775	46.6808	151.519	103.347	45.5944	56.8206
VNG1493G	288.83	2052.79	391.944	929.687	255.309	2787.98	377.131	809.875	361.665	560.351	392.429	610.959
VNG1494G	2654.12	2005.67	718.893	329.635	2719.68	2023.95	578.513	231.774	2016.2	2078.07	523.768	284.379
VNG1496G	1156.25	959.281	331.999	199.123	1413.75	1218.12	414.492	142.562	1089.74	1320.58	355.454	175.427
VNG1497C	220.227	202.938	237.801	392.305	203.121	209.283	272.251	439.837	201.062	210.623	288.311	405.191
VNG1498G	346.736	320.21	218.918	155.427	316.287	349.208	256.838	176.201	324.714	319.078	197.576	148.12
VNG1500H	141.857	108.214	119.23	166.926	123.328	102.587	133.696	165.532	116.22	94.5707	129.071	156.946
VNG1501G	397.549	239.266	213.648	152.744	402.26	241.666	140.398	153.824	360.426	235.772	170.809	173.772
VNG1503C	82.2073	65.7187	124.28	83.9421	72.7885	78.4207	75.8953	68.317	62.7546	55.1444	89.6008	75.0252
VNG1505G	189.065	154.853	267.664	109.623	199.688	147.175	143.916	116.332	208.494	182.33	189.863	151.154
VNG1506G	351.968	271.162	250.537	169.226	388.389	275.862	152.796	138.116	360.426	275.067	173.304	175.702
VNG1508C	715.216	573.16	475.822	411.278	738.186	518.857	348.984	400.417	738.192	559.172	378.819	436.636
VNG1510C	690.797	448.949	350.883	761.803	664.436	448.291	288.838	663.46	633.945	492.894	353.867	654.54
VNG1511C	3136.2	2010.78	700.229	505.569	2995.32	2084.73	650.555	577.656	2894.76	2336.63	511.746	560.758
VNG1513H	61.3939	49.7227	54.6745	35.8383	51.2266	40.5999	38.5341	33.6398	52.4331	40.7362	30.8499	27.5828
VNG1514H	86.8584	65.3333	30.9603	27.9807	73.4752	49.1791	38.5341	29.6386	70.3925	54.0966	26.9937	28.9619
VNG1515G	240.924	205.636	141.627	198.356	225.919	188.5	173.738	211.471	250.399	185.998	176.48	177.082
VNG1518H	125.23	115.827	112.643	91.608	114.127	108.508	178.932	113.368	129.018	123.518	158.786	104.539
VNG1519H	8.37189	7.03441	25.4709	37.5631	6.72951	7.73332	20.7749	65.2049	8.05075	9.16891	22.6838	41.3742
VNG1520G	97.6721	60.997	96.1744	57.4946	88.9943	59.0874	41.0471	55.276	75.5532	68.3739	52.3995	56.2689
VNG1523G	809.632	956.294	1030.03	3832.2	845.72	875.677	1602.51	4274.48	876.913	824.154	1697.2	4065.43
VNG1524C	8202.6	10457.7	4357.05	7529.49	8108.23	10607.3	5546.73	7264.27	8560.84	10145.4	4901.96	7818.62
VNG1525C	138.136	223.559	336.171	441.558	124.839	195.145	785.76	526.678	144.294	201.454	727.014	403.536
VNG1526G	374.526	523.822	306.968	796.3	399.65	574.199	413.487	580.176	374.463	336.499	327.1	743.081
VNG1528G	67.7891	82.1966	64.5554	58.0695	80.2047	86.2748	27.1414	43.7169	60.2774	62.3486	34.4793	56.2689
VNG1529G	1037.88	1030.69	510.515	258.534	1030.99	870.844	579.351	235.33	1026.37	1132.88	594.541	249.9
VNG1530H	67.7891	68.1277	34.2539	11.6906	68.2564	56.9124	41.7173	20.4506	73.0761	73.7442	28.1279	17.9288
VNG1532G	1543.92	1459.49	1083.17	598.902	1614.81	1534.46	1272.29	658.422	1550.08	1496.23	1186.36	550.001
VNG1533H	1087.42	1298.09	908.168	891.549	1059.28	1115.89	1509.7	928.726	1143.62	1194.05	1554.52	784.455
VNG1534H	41.6269	82.1002	85.4152	106.557	42.8491	70.929	108.733	87.7303	48.0981	110.42	134.742	115.572
VNG1534a	71.8588	49.9154	78.6083	43.5042	69.6298	55.5832	45.7382	45.7916	64.406	66.5401	46.9554	51.0282
VNG1536C	198.484	272.029	481.311	673.645	188.975	252.541	789.278	594.995	180.007	221.495	831.36	522.142
VNG1537C	120.579	94.3381	176.759	114.223	127.311	99.8081	78.911	103.142	117.252	108.717	87.5593	118.882
VNG1538H	897.304	1149.6	822.313	1213.9	911.917	1053.18	874.388	1170.87	1049.9	1104.59	880.13	1204.26
VNG1540G	12.6741	17.3451	120.108	420.094	15.1071	24.0458	114.262	468.734	13.2115	17.2899	177.387	411.811
VNG1541G	6166.71	5984.45	2405.24	1116.16	6518.14	5523.16	4164.02	1100.33	6483.75	5470.96	3851.93	871.065
VNG1542G	4242.92	3959.21	2085.76	884.075	4429.53	3972.03	3341.91	964.144	4699.78	3978.65	3161.89	729.289
VNG1543G	1281.83	1203.56	441.348	157.152	1242.49	1024.3	901.027	182.426	1355.62	1108.39	728.602	128.536
VNG1544G	125.695	113.61	159.193	117.672	132.942	105.85	72.7121	109.07	160.809	124.435	81.8884	136.811
VNG1546H	32.9062	33.9193	73.1189	127.446	30.3514	35.5249	58.9739	128.187	34.2673	32.4841	59.8851	137.087
VNG1547C	104.881	114.478	200.693	374.673	92.4277	120.35	217.466	389.748	105.073	105.704	216.403	354.991
VNG1548C	198.832	105.516	118.352	117.481	181.422	116.241	120.293	110.404	161.222	104.133	129.297	125.226
VNG1550G	1969.26	3094.56	1876.06	609.059	2282.54	2967.42	2298.47	742.002	2183.41	3889.84	2572.79	653.712
VNG1551G	1253.81	1819.31	887.088	332.893	1287.12	1717.04	1654.45	518.972	1327.34	2263.28	1505.75	350.853
VNG1553G	1206.48	1871.63	839.221	333.66	1382.57	1844.76	1716.27	502.374	1329.2	2436.44	1547.26	382.022
VNG1554G	1912.63	3077.5	1795.48	537.766	2358.35	3121.48	2819.02	851.221	2300.66	4146.84	2484.1	720.187
VNG1555G	1442.17	2440.17	1148.16	397.287	1634.72	2211.12	2047	538.83	1660.31	2871.44	1848.05	465.598
VNG1557G	2439.83	4319.32	2235.73	632.632	2726.82	3803.1	3483.65	868.559	2812.4	5140.35	2924.39	734.254
VNG1558H	238.832	396.529	84.976	53.2783	252.288	293.383	318.157	74.5411	257.418	391.512	224.569	52.6831
VNG1559H	893.932	1440.03	520.835	188.007	881.153	1157.1	1318.53	291.496	926.25	1525.58	905.082	187.563
VNG1561Cm	2000.88	3115.95	1609.27	424.693	2091.91	2936.85	3069.49	782.755	2287.24	3821.99	2167.66	530.417
VNG1562H	379.526	607.946	292.037	74.168	399.101	521.032	526.744	119.592	402.331	701.683	358.63	85.7825
VNG1564H	436.966	640.227	213.867	78.3842	454.448	592.928	690.43	192.355	468.595	807.519	418.515	95.1607
VNG1565G	259.296	246.879	311.798	219.246	247.069	254.958	282.806	329.729	254.321	251.49	303.282	250.452
VNG1566G	6844.26	9404.04	7310.79	6026.77	6965.59	9383.05	13932.7	7638.9	7344.35	8054.89	13020.5	5496.42
VNG1567G	463.71	596.865	774.007	467.047	487.134	635.099	999.875	707.029	499.56	587.072	1019.41	529.314
VNG1568G	646.496	897.031	677.613	617.3	713.19	954.219	1328.59	866.336	735.921	816.688	1294.79	595.788
VNG1570H	132.671	89.52	220.015	208.13	119.208	127.358	134.534	264.08	99.4991	92.737	146.31	208.802
VNG1572C	146.624	204.094	145.799	243.777	126.899	166.991	324.524	309.575	153.79	194.512	287.403	227.006
VNG1573G	150.694	174.029	187.299	211.197	138.71	184.875	291.686	327.803	175.052	215.862	288.764	255.141
VNG1574G	109.765	139.917	165.341	176.508	118.934	147.296	187.812	194.429	145.946	151.68	205.742	211.56
VNG1576G	138.136	179.136	251.195	219.438	150.247	181.975	298.388	328.988	194.457	209.968	279.237	289.895
VNG1577C	57.0917	47.0245	31.619	29.7055	51.0893	44.4666	35.8534	37.4928	42.9374	41.915	41.7381	34.7543
VNG1578H	53.7196	52.1317	48.0872	33.9218	55.3467	49.6624	73.3822	69.9471	44.7952	58.1571	54.6679	36.9609
VNG1580H	15.1159	15.8033	15.3703	10.924	14.4204	16.1916	18.7644	19.2651	16.5144	16.897	17.0128	12.6881
VNG1581C	35.6968	37.5811	75.7538	43.6959	39.553	46.1582	55.288	69.2061	47.4788	52.3938	66.6902	56.2689
VNG1582G	73.1378	63.2133	137.894	79.5341	72.6512	79.2665	71.7068	105.069	74.1082	75.709	95.0449	108.676
VNG1583C	23.6041	22.9341	47.8676	29.5139	26.3687	29.4833	25.1309	40.3085	31.7902	22.6603	28.5815	37.2368
VNG1585Cm	1513.34	2043.06	2231.55	531.441	2276.77	2088.84	1084.65	449.914	1818.64	2216.52	1396.41	633.853
VNG1587H	0.581381	1.2527	0.878305	3.64132	0.549347	1.20833	0.837697	2.2229	1.03215	1.04788	0.680513	1.37914
VNG1589C	51.9755	89.7128	585.61	365.282	89.5436	122.766	147.267	250.594	95.3705	127.972	356.135	436.084
VNG1590H	4.4185	7.99802	168.635	20.5064	21.5619	31.1749	12.5655	33.788	30.9644	26.3279	68.2781	107.021
VNG1591H	312.783	265.669	129.989	51.9367	323.428	286.858	115.435	48.4591	340.609	365.839	109.789	47.4424
VNG1592G	16.9763	14.9361	36.0105	26.4475	15.1071	14.8625	11.2251	45.6434	17.1337	17.2899	13.3834	59.303
VNG1595C	69.4169	62.6351	122.963	232.086	75.1233	76.2457	58.6388	208.211	78.6497	65.7542	50.5848	401.33
VNG1598a	63.0218	60.5152	77.5104	142.778	64.6857	67.304	85.11	144.785	58.8324	66.0161	53.5337	171.841
VNG1601G	854.515	1546.99	720.649	817.573	892.003	1678.98	729.634	744.966	1028.43	958.937	656.241	724.324
VNG1603G	818.236	1253.09	404.46	547.348	772.382	1332.91	522.723	521.491	862.463	789.836	432.352	466.701
VNG1605G	339.294	415.994	186.64	193.565	324.252	340.749	299.058	179.165	343.499	339.512	230.013	129.639
VNG1606G	2035.3	2212.56	1976.19	1335.41	2084.5	2391.89	1774.74	1264.38	2173.91	2381.56	1818.78	997.67
VNG1607G	198.949	215.368	309.383	1113.29	181.559	228.495	309.78	796.982	172.988	158.36	327.1	900.854
VNG1608C	252.901	152.252	55.992	31.0471	207.516	137.75	40.2094	32.3061	170.098	131.377	25.179	30.3411
VNG1609C	183.135	305.756	695.837	662.337	186.091	300.754	1186.51	748.671	189.296	218.089	1291.39	581.445
VNG1610C	74.4168	65.6223	83.2194	88.7333	78.1447	67.4249	68.1885	96.9182	82.5718	74.1372	64.8755	99.0222
VNG1611C	783.47	581.736	228.359	268.5	744.366	528.161	298.89	253.855	706.402	537.953	236.365	222.593
VNG1613H	218.716	218.741	369.767	352.633	309.283	247.225	248.963	338.621	281.157	312.791	479.535	382.298
VNG1615G	1802.05	887.781	231.873	79.5341	1837.02	986.965	133.864	74.6893	1440.05	995.351	128.39	99.8497
VNG1616C	176.042	125.174	94.4178	49.4453	159.86	117.812	76.9006	47.4218	156.886	119.065	70.7733	50.4765
VNG1617H	98.3697	86.3401	95.9549	39.6712	105.2	95.2165	71.8744	49.0519	90.6226	93.3919	71.9075	49.649
VNG1618H	82.4399	65.3333	116.815	75.1262	92.977	59.0874	117.78	72.7628	83.8104	71.9104	127.71	60.1305
VNG1619H	71.8588	77.4748	144.701	112.689	64.6857	71.1707	142.241	116.332	61.1032	67.588	126.122	111.986
VNG1621H	71.1611	101.662	362.52	270.416	67.8444	103.796	308.943	270.304	74.7275	102.823	262.678	254.589
VNG1622G	733.122	525.942	430.809	797.641	730.769	580.724	471.121	743.632	620.734	592.704	413.979	692.328
VNG1623G	759.517	663.836	282.156	327.719	757.413	647.786	277.78	255.485	802.805	707.709	272.659	309.479
VNG1624G	4428.96	3422.09	1232.26	1684.97	4533.08	3005.24	1959.54	1540.61	4592.65	3588.45	1729.86	1309.91
VNG1625H	172.089	175.282	282.595	848.428	136.925	195.145	353.173	871.078	137.069	132.556	337.534	711.36
VNG1626C	270.226	128.45	35.3518	20.3147	235.395	109.837	41.2147	18.5241	232.027	83.961	27.6742	22.6179
VNG1628G	249.064	211.032	267.005	562.105	250.365	220.762	159.833	507.561	226.04	222.935	202.112	454.013
VNG1630H	55.8126	65.7187	94.1982	371.798	63.999	59.329	54.9529	294.608	45.4145	60.1218	74.8564	308.376
VNG1631G	311.62	458.778	155.24	55.9614	370.809	453.487	146.597	43.2724	289.208	350.907	96.8596	43.8566
VNG1632G	407.2	697.563	258.88	70.91	436.182	775.144	365.906	91.8797	401.918	591.657	192.358	63.7163
VNG1634G	324.178	539.433	178.955	46.9539	332.492	518.132	222.492	49.0519	281.364	421.639	136.556	39.1676
VNG1635G	1054.74	1535.33	362.52	100.424	995.829	1384.99	476.649	81.6543	880.835	1210.69	378.819	84.4034
VNG1637G	24.6506	38.352	410.827	258.534	31.0381	36.6124	216.126	217.844	29.5194	42.046	299.426	223.696
VNG1638H	1361.01	1530.42	1393.65	2120.97	1357.71	1486.25	1515.06	1924.73	1358.93	1436.51	1408.21	1719.79
VNG1640H	92.9048	68.6095	52.6983	58.6444	80.2047	64.7665	53.11	49.2001	85.6683	75.578	63.2877	50.7523
VNG1641H	29.1854	18.9833	19.5423	10.349	24.0339	16.3125	10.7225	11.1145	23.533	23.8392	14.0639	16.2739
VNG1642H	59.9986	78.2457	48.0872	37.1798	55.4841	49.1791	76.0629	50.682	45.6209	92.9989	64.6487	37.2368
VNG1644G	6524.84	12091.2	11075.4	10855.2	7037.83	9548.71	15878.7	12626.5	7732.23	14554.9	17143	12890.8
VNG1645H	34.3015	30.8358	52.9179	76.6594	32.2742	32.1416	52.4398	62.3893	31.5837	28.1616	50.1311	49.3732
VNG1646G	8.72072	9.8289	64.5554	19.9314	11.9483	12.6875	10.2199	20.0061	10.9408	13.3604	21.0959	29.7894
VNG1647G	25.4645	27.4631	203.108	44.8458	31.0381	36.7333	39.3717	48.3109	36.538	35.1038	57.3899	79.4385
VNG1648G	1.62787	1.44543	27.8862	6.3244	2.74674	2.53749	1.34031	8.00242	3.09644	4.1915	6.35145	10.7573
VNG1649G	4.76733	3.37266	76.6321	13.607	7.27885	9.18331	7.37173	16.153	8.05075	7.85906	13.8371	33.9268
VNG1650H	6.3952	10.5998	146.238	11.8822	37.493	30.3291	11.3927	20.5988	26.6294	29.9954	52.6263	81.9209
VNG1651H	0	0	0	0	0	0	0	0	0	0	0	0
VNG1653H	4.18595	7.32349	11.1984	0.766594	5.35614	4.34999	3.51833	2.2229	6.60575	4.84642	4.30991	5.51656
VNG1654G	61.9753	63.1169	363.618	68.8018	144.204	103.554	39.0367	73.2073	116.426	98.7622	174.211	192.528
VNG1655H	41.0455	89.0382	151.727	122.655	56.3081	87.604	76.733	114.405	62.3417	117.493	114.553	122.743
VNG1656H	31.162	33.823	95.9549	171.717	34.0595	46.6416	98.3456	142.265	36.9509	38.9024	103.665	180.391
VNG1657H	143.834	257.671	353.737	367.007	156.701	248.675	242.932	244.518	157.919	317.244	298.518	290.723
VNG1658C	134.648	135.87	258.002	407.253	122.779	171.825	221.152	375.521	112.711	159.539	244.758	498.421
VNG1659G	508.593	907.631	1553.06	2542.41	565.141	935.248	1585.76	2112.19	597.407	744.646	1557.24	2464.52
VNG1660G	113.369	198.409	170.172	444.625	114.676	170.979	362.22	409.902	124.271	138.451	276.969	403.26
VNG1663C	1951.23	3158.26	6648.55	6914.87	2151.79	3292.94	8937.05	6389.34	2511.63	3106.69	10545.9	6866.46
VNG1664H	80.5795	100.023	121.206	135.496	79.6554	85.1873	203.728	128.039	78.8561	89.7243	191.905	112.538
VNG1665G	178.019	143.001	131.746	113.839	161.645	135.333	118.618	137.227	186.199	138.451	107.975	127.433
VNG1666H	332.899	241.29	405.338	523.009	337.574	295.92	254.325	426.351	279.506	278.866	321.202	438.291
VNG1667G	4936.05	6752.45	8898.99	38357.5	5830.36	7067.77	11120.1	35556.7	5574.01	5926.78	14112.7	33788.7
VNG1668G	2336.8	1510.66	661.583	367.39	2297.65	1482.98	499.267	311.057	2224.69	2013.75	605.203	355.818
VNG1670C	102.091	54.9262	43.037	74.3596	104.239	67.1832	36.8587	62.6856	92.274	75.316	36.9745	70.8878
VNG1672H	20.9297	11.3707	11.6375	11.3073	19.3645	14.2583	8.87959	16.7458	15.6886	13.7534	7.2588	11.8606
VNG1673G	224.878	160.442	59.066	27.789	212.597	154.062	64	27.1193	178.355	149.977	51.719	37.2368
VNG1674H	0.581381	1.05998	11.1984	2.68308	1.09869	1.69166	2.84817	3.26025	1.85787	0.916891	2.26838	3.58576
VNG1675H	86.5096	87.4964	116.595	253.743	105.063	94.2498	138.388	227.328	84.6361	97.8454	199.617	232.247
VNG1675a	65.231	59.3588	70.0448	96.9742	80.4794	58.2416	95.665	121.815	68.5346	59.7289	72.3612	106.745
VNG1676G	402.316	521.221	912.779	2544.52	391.273	559.216	1215	2414.66	360.013	444.561	1435.43	2241.65
VNG1678H	25.5808	29.6794	38.865	110.773	26.3687	34.0749	86.7854	184.945	23.533	26.3279	100.489	121.916
VNG1679H	59.8823	42.7846	101.444	37.9464	54.6601	50.5082	35.8534	58.0917	66.4703	58.1571	51.719	85.7825
VNG1680G	178.6	176.149	254.489	695.684	165.491	175.933	282.136	649.234	153.171	165.433	287.857	590.548
VNG1681C	31.5109	26.2104	42.8174	25.2976	37.6303	28.0333	31.8325	30.9723	25.8037	24.887	30.8499	35.5818
VNG1682C	59.3009	49.1445	62.3597	33.5385	63.999	41.9291	48.2513	37.3446	46.4467	34.3179	39.0161	39.7192
VNG1684G	410.688	330.135	320.801	204.106	401.985	311.749	258.513	179.165	374.463	276.77	232.055	182.322
VNG1686G	246.622	188.194	124.939	154.085	208.477	181.25	175.079	183.167	242.968	168.315	141.093	148.947
VNG1687C	210.111	170.078	108.251	25.2976	211.087	145.725	34.8482	26.2302	189.915	170.804	44.2333	46.0633
VNG1688C	18432.7	15828.4	1222.82	1067.48	16105.9	10388.1	4255.5	1184.36	17366.5	11835.1	2792.14	829.139
VNG1689G	16279.6	17188.1	1497.95	377.931	17297.8	13473.7	3493.53	394.342	19164.7	16505.6	1903.85	378.988
VNG1690G	7887.14	7980.68	821.655	178.808	8664.31	6464.21	1781.28	182.574	9607.44	8362.18	1001.26	209.629
VNG1691G	2264.02	2445.76	332.658	52.5117	2709.38	2052.23	483.016	46.5326	2751.09	2552.62	283.774	68.1295
VNG1692G	8121.09	8830.11	832.853	172.484	9233.84	6902.23	1822.66	178.721	9914.4	8529.44	992.188	169.083
VNG1693G	5907.65	6401.12	619.425	177.275	7022.58	5425.41	1249.01	161.382	7635.21	6436.31	842.928	189.218
VNG1695G	6355.66	6649.63	814.628	152.744	6875.22	5033.06	1371.48	143.599	7733.47	6475.74	773.062	161.084
VNG1697G	12062.6	12769.2	1541.86	373.906	13134.2	9530.35	2736.25	366.629	14732.5	12206.4	1601.25	389.469
VNG1698G	2469.71	2612.17	629.525	83.1755	3322.18	2616.28	545.173	84.6182	3390.61	3480.52	405.812	105.366
VNG1699C	2580.98	2556.19	236.264	60.7526	2794.39	1983.84	483.351	60.9073	2993.02	2528.78	289.218	67.8537
VNG1700G	5763.7	6085.24	526.544	149.486	6756.29	5101.09	1080.63	135.448	7059.89	6402.12	694.123	151.705
VNG1701G	7122.04	7522.96	1174.51	193.565	8864.96	6728.47	1520.75	203.024	9391.31	9038.32	983.341	241.901
VNG1702G	3390.38	3364.95	435.2	80.4924	3521.87	2642.14	792.461	85.9519	3936.82	3546.53	421.011	91.5749
VNG1703G	8202.13	8313.42	594.393	193.182	8433.86	6139.53	1778.6	231.033	9434.04	7947.09	928.219	209.905
VNG1705G	6566.7	6852.96	627.33	175.358	6886.62	5157.16	1391.75	166.717	7939.69	6699.85	765.35	166.6
VNG1706G	832.655	913.606	276.447	28.1723	1022.75	867.34	185.131	24.1555	1137.63	1140.22	132.927	36.1335
VNG1707G	5684.86	6008.06	747.218	133.579	6272.04	4623.92	1200.42	127.446	7067.94	6116.32	680.286	150.602
VNG1709G	4479.54	4719.12	516.224	101.765	4930.12	3564.58	1029.7	125.964	5501.97	4766.92	504.714	126.053
VNG1711G	7101.57	7079.6	1040.57	194.523	7838.36	5923.48	1648.08	225.253	8950.79	8308.73	960.657	222.317
VNG1713G	7400.87	7585.21	1075.92	204.872	8819.36	7032.24	1637.19	210.879	9913.57	9609.93	1003.53	225.351
VNG1714G	3508.99	3588.41	386.674	130.704	4196.05	3203.16	796.65	131.299	4472.71	4270.35	474.317	135.432
VNG1715G	5215.11	5420.15	546.965	146.611	5794.65	4185.3	1185.84	168.495	6304.36	5505.27	651.478	163.842
VNG1716G	2584.47	2501.65	358.129	92.3746	2767.06	2270.21	653.236	109.366	3357.58	3032.68	386.531	113.089
VNG1718G	5229.41	5722.73	1333.27	210.238	7227.49	5744.28	1425.93	219.474	7697.76	8150.11	1011.24	308.927
VNG1719G	9396.17	9718.37	888.186	290.348	9612.34	7022.34	2237.82	298.461	10916.4	8940.21	1177.74	304.238
VNG1720H	817.422	1021.24	158.534	142.012	640.814	924.615	132.189	135.152	759.248	1042.9	119.09	151.43
VNG1721G	634.403	617.679	420.489	417.41	632.436	532.995	589.906	447.098	627.752	560.351	617.679	430.292
VNG1723H	77.44	72.3677	206.402	209.28	88.9943	99.0831	142.073	214.287	84.8426	90.3792	174.665	243.004
VNG1724G	1500.43	1310.42	541.036	463.214	1580.61	1231.77	699.979	435.243	1639.05	1464.01	645.126	454.289
VNG1726G	1463.1	1198.35	469.674	681.885	1520.87	1042.79	582.702	536.755	1504.67	1119.79	592.727	559.103
VNG1727G	446.85	326.474	141.846	92.3746	490.705	358.995	122.471	97.0664	451.049	347.895	102.531	92.6782
VNG1729G	557.08	409.73	154.582	92.9495	515.288	358.391	152.126	86.6929	522.68	315.934	136.103	91.2991
VNG1732C	116.276	100.313	353.079	84.3253	151.071	129.533	73.3822	84.0254	122.826	131.377	137.917	155.291
VNG1733G	22.5576	39.8938	486.801	1709.5	33.7849	64.1624	328.88	1208.37	37.1573	45.8445	358.63	1372.8
VNG1734H	1.9767	5.58898	84.0977	240.711	3.43342	11.1166	40.8796	159.9	6.81218	7.07316	46.5017	182.598
VNG1735C	297.435	349.022	308.944	286.515	290.055	258.824	461.403	255.485	239.252	338.464	389.026	241.074
VNG1737H	176.391	176.727	104.079	100.615	168.924	139.925	250.304	139.45	154.409	166.612	189.183	105.09
VNG1739G	245.692	232.521	273.812	221.546	260.253	231.033	272.419	225.55	193.837	221.757	272.205	212.939
VNG1740C	514.755	461.187	539.279	660.229	511.168	487.32	636.65	658.125	465.292	519.484	747.203	646.541
VNG1743C	377.549	281.665	273.373	291.881	415.993	283.716	226.178	294.608	384.991	338.726	329.595	311.41
VNG1744H	23.0227	21.2959	543.451	704.308	26.918	36.8541	379.644	732.666	26.6294	38.2474	653.519	537.865
VNG1746C	102.207	98.9635	158.534	390.388	107.123	105.971	172.23	410.939	104.453	90.9032	210.505	383.125
VNG1748C	175.926	184.244	303.235	379.847	181.697	210.733	393.885	390.785	189.296	206.955	435.301	347.267
VNG1749G	437.431	256.611	213.867	325.036	408.028	234.295	224	325.58	319.14	239.178	301.24	327.684
VNG1751H	289.644	275.98	469.893	551.373	252.7	242.391	707.184	635.748	260.721	240.356	800.737	483.526
VNG1752C	229.646	138.375	46.111	81.4506	206.417	142.946	91.4765	80.1724	210.558	140.546	70.5465	79.9901
VNG1754G	67.7891	107.347	511.832	545.623	81.5781	129.05	507.477	683.466	76.5854	110.289	553.937	546.139
VNG1755G	122.206	199.276	801.893	955.943	130.607	245.533	739.016	870.782	141.198	216.91	792.344	860.307
VNG1756G	2592.73	2045.18	1153.43	3669.69	2933.65	2059.24	1300.94	2800.55	2735.6	2209.84	1522.53	3249.25
VNG1758H	43.6036	23.6086	34.4735	46.1873	43.2611	26.2208	18.4293	34.9735	37.7766	27.7687	20.1885	53.5106
VNG1759G	364.759	499.25	882.697	1833.5	405.83	528.041	822.953	1480.89	427.516	571.092	940.469	2036.71
VNG1760G	481.733	802.019	1367.3	2797.3	531.082	745.661	1886.16	2457.63	629.817	663.174	1664.99	3101.41
VNG1762G	271.738	424.473	898.726	1664.66	286.485	449.982	930.011	1351.67	297.671	396.883	1039.14	1744.34
VNG1764G	315.341	205.54	158.754	186.091	329.471	217.862	134.199	218.288	347.834	239.439	171.943	197.493
VNG1765G	1899.37	1299.34	903.337	1254.15	2070.63	1357.08	776.21	1151.16	2061.41	1386.47	1055.02	1204.26
VNG1766C	277.784	277.233	208.158	127.446	259.841	241.787	221.487	157.677	264.643	275.722	210.052	175.978
VNG1767G	1618.33	1331.91	371.084	298.397	1593.93	1189.48	661.613	330.322	1506.73	1263.61	567.548	385.608
VNG1768G	950.559	736.974	497.56	271.949	1025.77	747.474	362.388	225.55	894.047	851.661	391.068	266.174
VNG1769Cm	175.461	108.985	135.039	105.023	171.671	133.037	98.5131	105.365	152.551	96.2735	96.406	99.2981
VNG1770C	1062.07	901.56	674.319	1054.83	1148.27	839.065	771.184	877.599	959.898	690.157	682.781	919.61
VNG1771C	177.786	129.703	70.2644	138.945	148.736	105.85	140.398	152.639	146.152	107.145	108.202	140.396
VNG1772G	216.855	166.417	140.529	233.811	205.044	143.066	280.293	234.441	211.177	139.367	267.215	228.11
VNG1773G	491.5	351.142	275.129	319.478	428.766	312.837	353.508	307.352	413.685	308.337	364.982	295.136
VNG1774G	2099.83	1632.17	548.721	867.976	2077.91	1503.53	969.718	907.682	1984.61	1643.99	892.606	775.628
VNG1775C	146.392	112.647	57.529	143.545	144.341	115.516	68.8587	156.936	144.501	121.423	57.8436	116.675
VNG1776G	1399.27	912.546	582.975	962.267	1367.46	988.777	569.466	779.792	1207.2	1061.76	708.414	1042.91
VNG1777H	366.852	181.256	79.7062	86.6251	325.763	186.083	53.4451	61.2037	264.436	177.091	48.5432	87.7133
VNG1779C	170.461	90.2909	72.6798	44.0792	145.028	85.5498	51.9372	54.8314	110.853	105.18	52.6263	51.304
VNG1781C	178.368	194.169	233.629	225.954	186.229	202.154	287.833	256.226	155.029	158.36	242.263	194.735
VNG1782C	397.549	208.816	81.6824	50.7869	358.174	194.3	146.262	73.6519	297.671	238.261	118.636	62.613
VNG1783H	31.2783	22.3559	20.8598	17.8233	26.7807	20.5416	19.4346	15.5603	18.5787	14.0153	16.5591	14.0672
VNG1784C	278.831	235.315	255.367	447.691	258.743	240.579	187.812	419.534	363.316	328.247	293.755	501.179
VNG1785G	100.812	94.5309	88.7088	71.8682	98.6079	79.2665	100.189	78.6905	82.7783	70.9935	81.2079	69.5086
VNG1786H	32.2085	30.7394	41.4999	13.607	31.7248	30.4499	23.7906	19.5615	28.4873	35.2348	27.2205	21.5146
VNG1787H	40.5804	42.9773	121.865	51.1702	42.1624	46.8832	80.754	62.982	44.1759	47.1544	73.9491	60.4063
VNG1788C	262.319	209.009	345.394	302.805	264.373	246.5	214.618	271.341	234.71	227.913	219.579	300.377
VNG1790H	91.9746	66.4896	56.4311	73.0181	84.8742	64.1624	61.3194	61.6483	72.0439	61.3007	46.7285	58.4755
VNG1791C	136.741	110.912	145.36	63.6273	138.848	99.4456	113.257	62.5374	115.807	102.561	116.595	60.4063
VNG1793C	2778.89	2647.44	1905.7	3258.6	3147.62	2972.37	2390.62	2837.6	2777.72	2697.89	2037.91	3103.34
VNG1794C	341.038	268.946	3679.88	2601.44	364.217	278.641	5494.62	3105.53	331.526	245.858	6378.22	2389.77
VNG1795C	329.062	193.783	164.682	86.8168	301.317	204.57	91.9791	80.9134	237.394	201.061	99.128	91.2991
VNG1796H	9.41838	11.178	19.3227	22.2312	11.5363	10.9958	32	36.1591	9.49576	12.1815	19.7349	16.8255
VNG1797G	154.88	68.4168	74.4364	87.775	171.946	70.929	60.1466	81.6543	136.863	69.0288	57.3899	87.7133
VNG1798H	731.61	507.344	632.599	1260.86	723.49	485.991	593.424	1067.14	726.426	553.016	609.513	1436.24
VNG1800H	986.372	1050.44	499.756	1080.32	977.976	872.173	688.252	1157.98	1115.34	1280.24	699.34	1279.01
VNG1801G	94.4164	133.943	12299.6	18869.7	146.401	161.796	7071.17	29558	109.408	122.208	28667.1	32882
VNG1802H	126.392	149.65	16281.6	22560.9	195.156	199.012	8287.17	35174.2	147.391	150.894	33453.3	34876.5
VNG1804G	3700.38	3217.81	1263.66	841.145	4153.48	3117.25	1417.05	835.957	4071.82	3640.45	1314.3	849.826
VNG1806H	528.592	782.554	3472.82	28099.7	647.681	991.073	3292.48	26397.9	631.468	831.751	4756.33	28873.7
VNG1807H	437.431	238.013	304.113	1108.88	399.376	279.608	234.052	1021.49	364.761	268.518	294.889	1034.35
VNG1809H	341.155	236.472	135.698	407.445	319.171	215.204	197.194	364.258	312.328	217.827	201.885	420.086
VNG1811G	55.115	92.9891	493.388	106.94	67.5697	119.504	113.592	142.413	73.0761	134.652	183.965	196.941
VNG1814G	1495.08	6542.67	933.419	496.178	1577.59	6410.8	1707.9	542.386	698.764	6424	1210.86	471.39
VNG1815G	1199.74	3507.37	636.552	184.749	1359.5	3485.19	728.126	206.136	571.191	4454.39	432.352	195.01
VNG1816G	98.486	169.789	70.2644	13.607	108.221	197.441	40.2094	14.8193	62.7546	188.618	48.7701	28.4103
VNG1818G	660.101	672.412	263.492	107.132	675.285	663.374	292.021	109.218	598.852	671.033	245.211	113.641
VNG1818a	79.6493	58.6843	68.947	65.1605	77.046	53.4082	81.2566	83.2845	77.6175	63.9204	71.227	63.1646
VNG1820H	147.903	127.583	94.6374	154.852	131.294	101.016	214.618	125.816	121.174	97.0594	207.33	122.192
VNG1821G	74.9982	114.285	310.261	242.244	71.0031	107.783	510.828	280.826	64.8189	90.6412	455.036	195.286
VNG1822G	48.1384	49.0481	65.2142	66.502	47.6559	49.2999	99.6859	86.5447	41.4923	46.1065	91.1887	75.0252
VNG1823C	137.206	140.206	240.216	163.093	139.397	152.25	266.723	202.135	143.056	142.118	254.739	199.148
VNG1826H	34.3015	43.2664	37.7671	57.6862	34.7462	36.1291	73.8849	60.0182	33.0287	31.0433	58.0704	61.7855
VNG1827H	326.853	228.088	114.619	95.6326	278.244	198.287	123.477	113.664	280.125	208.658	113.192	115.848
VNG1829G	833.352	957.739	457.817	786.526	851.9	827.948	660.44	847.368	845.948	704.827	607.244	745.011
VNG1830G	3003.65	3078.28	1819.85	2577.86	3230.99	2894.44	1807.58	2250.9	3130.92	2686.88	1833.75	2508.66
VNG1831H	56.2777	82.4856	197.838	50.7869	68.5311	81.5623	90.4713	45.4953	66.4703	127.841	128.163	70.612
VNG1832H	3.83712	3.66175	17.3465	3.06638	6.59217	5.92082	5.02618	4.74218	5.98646	8.77596	6.35145	10.4815
VNG1833C	18.6042	14.2615	38.865	34.88	21.1499	18.6083	21.9477	45.7916	20.0237	16.3731	17.2397	41.65
VNG1834G	70.8123	81.4257	114.399	257.001	62.2136	90.1415	142.911	222.141	57.5939	66.933	144.042	166.048
VNG1835G	3883.86	2852.21	1272.01	1259.71	4020.95	2827.01	1422.91	1072.47	3691.58	2621.65	1148.48	1257.78
VNG1836G	15789.2	13562.3	2366.15	1083.58	15043.7	10677.9	2757.03	807.504	14466.8	12761.3	2482.28	968.708
VNG1837G	82.0911	106.383	258.441	179.383	90.3676	106.575	219.309	202.135	90.4162	93.6539	239.767	178.461
VNG1838H	6.3952	12.7197	86.5131	611.359	8.51488	15.4666	69.8639	500.151	7.63789	11.3956	141.093	561.586
VNG1839H	109.067	136.737	345.394	234.578	121.818	155.754	294.199	242.74	99.9119	125.483	334.359	229.489
VNG1842H	87.0909	82.7747	295.989	470.305	88.5823	104.762	142.576	447.839	88.3519	82.1272	157.879	441.325
VNG1843C	309.76	209.972	127.574	196.823	282.639	174.725	137.717	168.199	272.487	227.52	157.198	173.496
VNG1844G	931.606	741.503	435.2	360.683	876.346	734.061	573.487	326.025	799.915	705.22	436.662	305.893
VNG1845C	560.452	490.578	278.862	244.544	549.21	500.491	474.639	275.935	567.475	473.116	338.669	239.97
VNG1846C	53.2545	41.0501	54.6745	93.3328	49.5786	50.5082	62.9948	121.666	49.956	42.177	55.802	81.0934
VNG1847G	210.576	238.688	306.968	321.011	190.486	245.291	441.299	418.052	200.443	203.943	481.803	281.345
VNG1848H	21.9762	17.6342	25.4709	35.455	22.2486	20.7833	23.623	38.6784	23.9458	23.5772	26.9937	34.4785
VNG1849H	186.275	139.05	98.3702	81.8339	167.551	133.521	107.895	129.965	176.91	140.284	108.882	100.677
VNG1850G	802.074	681.952	289.402	231.511	774.854	662.165	425.885	253.855	766.473	707.971	381.541	208.802
VNG1851G	78.7191	58.6843	90.0263	53.4699	68.8058	69.5999	64.3351	74.3929	62.5482	69.9457	57.8436	58.1997
VNG1852H	72.2076	59.6479	73.7776	128.788	65.5097	76.3665	107.728	189.835	65.851	61.3007	80.0737	111.986
VNG1853G	204.53	175.089	269.64	613.659	200.237	192.608	326.032	646.714	169.272	158.491	307.365	479.941
VNG1856G	282.086	756.825	1849.93	6526.59	305.437	787.469	3010.35	5992.78	371.367	593.621	3478.78	6099.94
VNG1857C	118.834	249.866	954.718	1973.6	130.882	324.558	1220.02	2578.41	129.844	244.81	1229.01	2169.94
VNG1859G	55.2312	45.7718	48.0872	30.0888	43.6731	45.9166	29.9895	24.1555	50.1624	42.4389	20.4154	34.7543
VNG1861C	1715.08	1101.13	482.848	1128.81	1667.68	1014.51	532.105	924.873	1323.63	1030.19	446.416	924.575
VNG1862G	359.294	251.986	293.574	298.397	354.329	291.208	220.649	287.791	303.658	283.974	244.077	296.791
VNG1864G	150.578	109.852	225.944	242.435	134.727	144.275	122.471	236.516	115.601	133.211	151.528	243.28
VNG1865H	199.414	268.078	698.472	4185.03	220.151	263.174	570.304	3546.41	217.99	243.893	703.196	4145.42
VNG1866G	659.17	594.745	371.304	265.816	630.513	575.77	500.775	304.388	685.346	683.215	439.158	291.274
VNG1867G	34.4178	18.7905	25.0317	19.1649	31.0381	18.7291	7.70681	21.7844	34.0609	19.9096	12.0224	28.6861
VNG1868G	53.1383	27.5595	36.0105	19.3565	49.5786	24.2875	10.7225	24.0073	36.9509	22.2673	11.5687	26.4795
VNG1869C	263.715	138.954	158.754	92.1829	284.425	133.4	48.2513	84.47	214.893	133.997	64.8755	91.8507
VNG1871G	70.696	38.9301	99.0289	96.5909	53.5614	39.2708	31.3299	97.3628	51.1945	39.0334	40.6039	94.8848
VNG1872C	12.9067	15.8997	59.5052	36.9882	15.1071	21.2666	31.3299	47.8663	13.6244	17.5519	31.5304	47.9941
VNG1873G	4667.68	4578.05	2307.53	835.971	4996.31	4129.83	3041.68	1043.13	4949.77	5926.52	2900.57	920.714
VNG1874C	150.927	139.628	82.3411	123.805	158.075	110.441	83.2671	97.511	144.088	159.277	94.1376	101.229
VNG1875G	1012.77	954.752	375.695	315.07	999.95	957.361	607.163	337.287	995.403	953.959	483.391	266.45
VNG1877C	119.881	96.6508	66.5316	17.6317	123.191	99.4456	40.5445	17.0422	116.633	112.254	51.719	19.8596
VNG1879G	686.379	574.798	317.507	114.223	713.877	596.432	282.304	126.853	684.108	585.762	312.355	144.81
VNG1880C	181.275	152.83	229.677	143.928	191.722	182.579	234.723	185.241	174.639	159.277	196.441	151.154
VNG1882G	93.1373	145.121	193.227	53.0866	87.7582	126.875	147.435	56.1651	113.949	109.503	141.547	65.6471
VNG1883G	80.4632	87.5928	133.942	42.546	85.0115	87.7248	119.623	50.682	83.604	88.9384	93.4571	55.7173
VNG1884G	15.9299	19.9469	41.7195	9.58243	18.8151	16.9166	30.9948	13.041	22.088	17.8139	22.4569	19.8596
VNG1886C	123.369	122.476	64.9946	27.789	106.161	113.704	76.733	30.2314	120.968	113.825	62.6072	22.3421
VNG1886a	7.20913	5.01081	21.2989	5.36616	10.7123	9.78748	5.5288	7.55784	8.87647	7.46611	6.57829	9.92981
VNG1887G	964.628	543.673	398.531	334.427	823.472	563.566	500.775	438.651	785.465	571.485	413.298	331.545
VNG1889H	412.548	215.85	140.748	128.788	346.226	155.996	169.215	116.776	353.201	279.914	187.368	100.126
VNG1890H	22.6739	57.9134	263.931	135.304	39.6903	62.1082	106.89	121.666	43.5566	88.9384	213.454	151.43
VNG1891H	53.4871	51.1681	314.653	89.6915	65.7843	75.6415	63.1623	84.47	55.3231	59.4669	81.8884	126.053
VNG1893G	72.2076	92.0254	294.232	136.837	81.3034	106.333	218.304	116.332	72.8696	83.83	255.873	113.641
VNG1894C	43.1385	46.7354	161.389	71.8682	45.7332	60.1749	151.456	90.6941	39.0152	50.822	124.761	77.7835
VNG1895H	65.5798	52.9989	61.0422	107.132	49.5786	51.7166	79.7487	116.183	54.9103	51.0839	87.7861	104.815
VNG1896C	269.528	255.551	593.954	343.817	282.639	277.554	377.131	347.364	267.326	241.797	449.592	356.921
VNG1898C	295.923	480.074	1160.68	1207.58	325.351	504.116	1457.09	1030.09	416.575	540.835	1757.99	1141.93
VNG1899G	329.178	429.484	434.542	851.494	316.836	405.395	666.639	685.244	268.152	283.712	711.136	573.998
VNG1900C	243.134	235.412	234.288	286.323	235.258	222.816	434.932	321.727	240.49	229.092	464.337	267.001
VNG1901C	1009.39	461.091	427.735	578.779	921.53	578.67	332.063	459.991	731.793	498.92	325.512	500.628
VNG1902H	20.1158	23.1268	37.1084	10.924	17.4418	18.125	28.4817	15.5603	13.4179	17.028	31.7573	14.3431
VNG1903Cm	375.224	322.041	928.149	1232.11	370.397	304.862	924.482	958.068	333.384	289.476	997.178	820.312
VNG1904H	30.5807	19.0796	78.6083	121.122	29.1154	19.575	83.2671	117.369	31.1709	20.8265	75.5369	105.366
VNG1905C	281.156	197.349	157.217	172.867	279.618	204.087	164.524	224.512	287.969	232.628	136.783	223.145
VNG1906H	125.462	96.2654	70.2644	109.048	127.449	92.7998	70.3665	84.6182	82.159	95.0947	80.5273	85.7825
VNG1907H	290.226	137.412	128.233	255.084	387.427	165.541	84.7749	155.306	262.785	192.154	137.237	239.143
VNG1910H	437.664	275.209	91.1242	146.994	371.496	226.2	113.089	123.445	389.326	252.538	144.496	130.742
VNG1911G	762.307	622.786	738.655	544.09	766.614	670.986	774.87	554.242	745.417	660.947	809.13	546.691
VNG1912G	877.305	964.003	598.345	969.55	894.612	854.894	870.87	931.838	943.796	1020.11	645.807	959.606
VNG1914G	770.098	793.346	719.552	550.223	739.696	753.878	939.058	552.908	747.482	770.712	980.165	530.693
VNG1916H	609.055	608.332	436.737	392.688	621.999	626.399	610.849	379.374	641.377	644.443	631.289	468.356
VNG1917H	87.3235	64.9478	108.91	70.7183	94.0757	70.4457	87.1205	77.0604	90.0033	81.6033	106.387	63.7163
VNG1918C	206.507	107.251	136.576	66.502	196.804	121.558	54.1152	55.5724	137.276	107.8	60.7925	73.0944
VNG1919H	6.74403	3.85447	10.9788	2.87473	7.14152	4.95416	3.85341	6.52049	4.33502	7.85906	3.40256	7.72318
VNG1920H	50.5802	28.4267	36.2301	42.546	48.3426	37.4583	23.288	41.9386	39.0152	33.401	23.3643	49.9249
VNG1921H	8.95327	6.35987	17.5661	7.85759	7.96554	7.37082	4.6911	9.33616	7.63789	9.56186	4.53675	10.7573
VNG1922G	36.3945	83.7383	848.443	2961.74	43.8105	118.9	617.383	2667.62	40.0473	90.2483	1151.43	3162.92
VNG1924G	133.485	204.576	1222.38	4920.58	136.65	223.783	1107.6	5126	142.849	227.258	1902.26	5269.69
VNG1925H	21.7437	62.7315	419.61	2373.76	32.2742	72.9832	505.299	2115.01	22.9137	48.2023	604.295	2533.2
VNG1926G	1743.45	1871.83	510.076	229.403	1619.06	1645.51	901.697	232.959	1511.48	1650.67	675.295	176.806
VNG1927H	72.0913	49.2408	35.7909	54.4282	65.9217	40.4791	37.0262	46.5326	62.7546	44.0108	34.933	45.5116
VNG1929G	364.642	212.092	82.9998	22.9978	344.166	195.266	37.8639	19.7097	286.524	204.598	37.8819	33.9268
VNG1932G	384.642	455.791	513.369	413.578	408.852	540.607	419.351	418.052	406.253	540.311	354.093	540.347
VNG1933G	4196.41	5443.28	7297.84	8072.43	5381.41	5983.41	7591.04	6765.01	4309.63	4811.84	6784.71	7292.06
VNG1934H	2510.99	3262.13	3034.98	3456	2836.14	2966.69	4134.03	3254.02	2545.28	2695.4	3276.9	3200.16
VNG1935C	278.482	329.653	217.82	140.095	284.425	287.824	339.77	155.603	261.753	306.634	231.374	128.536
VNG1937C	205.925	169.211	131.526	114.031	199.001	169.045	140.566	120.481	171.337	176.174	103.438	112.814
VNG1938C	149.648	85.7619	312.896	135.879	162.607	108.629	80.5864	122.704	137.895	112.909	130.658	156.119
VNG1939G	456.268	1616.56	419.391	507.869	412.697	1587.63	566.451	420.275	510.294	654.529	443.921	382.849
VNG1940H	122.439	417.921	121.426	142.395	126.762	467.02	192.838	142.265	137.276	186.129	139.732	126.881
VNG1941C	967.768	1149.02	569.801	529.525	980.585	1285.91	644.691	485.332	909.322	830.048	597.717	505.041
VNG1942H	595.916	1328.73	880.062	1254.34	578.463	1426.43	1664.17	1446.36	686.378	947.148	1685.18	1205.09
VNG1943H	82.0911	238.206	89.148	119.78	71.4152	226.2	161.675	110.7	91.4483	126.007	168.994	99.8497
VNG1944C	154.88	681.085	133.283	126.68	128.547	874.59	145.759	115.739	199.411	282.009	125.895	97.9189
VNG1945G	199.298	894.911	124.719	116.714	160.272	1089.55	247.958	143.599	242.761	324.579	145.403	93.7815
VNG1946G	255.924	203.612	136.576	232.086	214.108	220.641	119.791	182.574	198.172	148.405	119.317	162.739
VNG1948H	326.853	251.408	147.116	57.1113	298.021	222.333	97.3404	63.4266	239.458	200.668	97.5402	71.7153
VNG1949G	125.811	221.054	421.806	829.071	131.843	218.466	637.152	809.43	129.844	219.006	815.254	768.457
VNG1951G	76.2773	66.3932	420.049	72.2515	105.612	100.533	98.8482	72.0218	114.981	91.8201	134.515	119.434
VNG1952H	37.5572	44.8082	145.14	54.2365	41.3384	51.5957	72.7121	58.388	61.1032	54.7515	96.1791	70.612
VNG1953C	194.181	210.261	1273.32	199.314	251.052	270.062	286.492	219.918	316.663	273.495	455.036	392.779
VNG1954H	86.8584	67.8387	86.7326	33.3468	92.977	64.404	38.199	26.3784	93.9255	92.213	49.6774	34.7543
VNG1956H	2.20925	1.83087	26.7883	3.25802	5.49347	4.83332	4.18848	4.44579	5.16074	4.1915	11.3419	11.0331
VNG1957G	331.271	249.288	207.28	77.2344	337.711	245.291	137.885	96.77	324.094	245.072	132.019	103.987
VNG1959G	827.306	438.253	395.018	255.276	753.43	478.62	246.115	236.516	652.73	472.854	324.605	259.554
VNG1960H	52.6732	56.6607	62.3597	75.3179	48.3426	58.604	84.6074	70.8363	50.1624	43.7488	77.1248	63.9921
VNG1962C	180.461	116.405	187.079	127.255	180.598	130.5	165.864	163.605	147.804	149.715	141.547	135.983
VNG1963H	8.48817	5.7817	48.5264	12.2655	10.5749	9.54581	8.71205	13.4856	9.49576	7.85906	18.8275	22.0662
VNG1964H	507.197	350.853	412.803	90.8414	580.66	420.499	294.534	151.009	639.519	453.075	286.042	157.222
VNG1964a	388.712	272.704	153.045	112.114	357.625	260.758	197.361	120.036	309.025	308.075	196.441	110.607
VNG1965H	1404.39	1099.39	411.047	210.43	1512.35	989.986	746.053	299.202	1719.15	1006.88	678.018	265.347
VNG1967G	2488.08	2068.31	1189.88	479.696	2893	1905.3	1226.39	553.649	3136.28	2014.8	1237.85	565.447
VNG1969G	567.312	300.167	234.947	429.293	562.806	294.47	160	410.198	554.883	276.639	149.94	427.258
VNG1971G	167.089	91.2546	158.095	153.894	176.203	99.4456	84.4398	196.208	198.585	107.8	77.1248	180.667
VNG1972G	419.525	289.374	365.814	394.988	468.456	282.266	283.812	405.604	507.61	290.392	290.579	433.05
VNG1973H	25.5808	60.9006	1437.79	1546.8	35.2956	67.4249	785.089	1682.73	37.3638	75.1851	2371.81	1570.01
VNG1974H	119.997	74.2949	69.8253	86.8168	106.573	69.7207	69.6964	71.7254	113.743	79.1146	71.9075	81.6451
VNG1976H	4.06967	5.49262	141.407	10.7323	14.9697	18.2458	5.5288	12.8928	17.3401	18.9927	24.4985	60.1305
VNG1977H	111.16	213.538	1482.58	740.147	212.735	305.466	506.136	603.294	198.792	262.886	910.072	686.536
VNG1978H	44.185	91.0618	504.806	238.219	79.93	122.283	165.361	179.758	78.6497	103.74	281.279	233.35
VNG1980C	156.275	104.167	66.7512	78.5759	147.5	104.883	67.5184	78.6905	135.211	110.944	61.473	79.1626
VNG1982C	170.229	148.012	145.14	53.8532	162.881	129.896	95.8325	63.723	152.139	123.78	85.2909	72.8186
VNG1983H	120.23	95.2054	83.2194	20.698	105.063	76.1248	44.2304	28.1567	107.963	129.544	40.8308	35.306
VNG1984G	109.067	89.0382	66.9708	27.4057	103.003	78.4207	58.9739	40.0121	107.963	92.475	56.2557	35.8576
VNG1985C	386.851	438.928	435.2	659.463	389.487	405.153	482.346	521.639	377.147	346.192	506.075	470.838
VNG1986C	86.9747	58.3952	74.2168	30.0888	89.2689	52.9249	29.3194	24.4518	78.2368	68.6358	31.5304	42.2017
VNG1987G	1727.17	2041.13	771.152	467.431	2059.09	1867.84	953.969	373.891	1855.18	1548.1	758.091	341.475
VNG1988G	1171.48	948.007	335.513	155.044	1145.25	891.023	336.587	127.891	914.07	732.334	258.141	120.537
VNG1989H	300.691	218.741	192.129	145.078	282.914	235.866	135.539	137.523	295.401	259.087	136.556	169.634
VNG1991H	111.044	74.0058	43.6957	28.1723	99.7065	65.9749	36.8587	22.0808	91.8612	85.2708	33.1183	31.1686
VNG1992G	140.229	135.774	105.177	38.3297	129.921	128.446	99.6859	45.4953	136.656	142.773	82.342	47.4424
VNG1993H	90.8118	100.409	62.3597	27.0224	88.7196	92.9206	70.8691	29.935	103.421	96.0116	64.4219	33.651
VNG1994C	321.62	280.991	216.283	182.641	303.377	301.237	347.142	232.07	269.184	242.583	259.502	156.67
VNG1995C	246.506	235.604	209.256	160.985	244.048	220.52	252.984	124.482	206.636	188.618	226.157	123.019
VNG1997G	1455.31	932.203	350.224	398.054	1415.12	751.823	334.744	342.474	1229.29	861.091	318.934	362.438
VNG1998H	449.059	277.329	181.15	352.825	402.122	249.279	257.005	326.321	370.541	242.714	225.93	373.471
VNG1999H	893.816	642.155	458.475	568.238	807.953	675.094	627.267	570.988	775.969	616.413	448.231	452.91
VNG2000G	2489.82	2085.85	1091.95	2804.2	2406.42	2106.12	1857.84	2203.63	2233.77	1694.02	1286.4	2336.26
VNG2001G	3538.06	3908.34	4996.46	2770.28	3813.16	4404.73	5025.51	2608.79	3452.12	3366.69	4075.59	2276.96
VNG2002H	10.8137	15.8997	120.547	101.574	17.8538	24.4083	67.8534	155.899	18.9915	24.1011	73.4954	108.4
VNG2003G	187.089	168.151	178.516	68.2269	186.091	167.354	102.702	92.917	215.719	199.358	86.8788	89.0924
VNG2005G	709.751	720.497	351.322	700.859	695.336	628.936	722.43	803.206	711.769	728.404	692.989	736.185
VNG2006C	252.087	308.936	463.745	812.973	234.434	259.066	673.341	903.236	277.648	298.513	705.465	844.861
VNG2008H	809.283	807.511	1359.18	2083.22	848.467	695.032	1396.11	1937.03	872.578	923.964	1873.22	2168.01
VNG2010G	3480.5	2256.31	530.716	636.656	2969.5	1938.89	827.477	543.72	2669.13	2371.21	509.704	501.455
VNG2011G	145.345	88.6528	48.3068	59.7943	140.221	94.0081	68.5236	84.7664	123.651	113.563	50.3579	59.303
VNG2012C	147.206	117.369	143.383	277.315	130.058	115.033	117.78	285.272	131.909	92.213	123.853	267.829
VNG2014H	63.0218	74.2949	145.36	2954.65	74.5739	62.229	136.377	2378.35	73.4889	64.5753	196.215	2665.05
VNG2015C	813.702	538.662	114.619	101.957	700.418	539.278	155.979	99.8821	617.637	530.356	98.6743	104.815
VNG2017G	1474.27	1321.02	351.981	411.278	1432.15	1169.79	565.948	416.719	1363.05	1282.6	393.563	398.02
VNG2019C	408.711	394.505	355.274	483.146	395.667	350.295	471.623	472.587	387.262	340.036	473.864	418.983
VNG2020C	380.805	236.568	133.722	74.9346	331.806	206.745	108.398	62.3893	266.913	212.981	124.08	68.957
VNG2021C	2892.72	2569.68	1316.14	1191.1	2918	2612.53	1906.43	1236.37	3101.4	2645.75	1406.85	1258.88
VNG2023G	1581.94	1428.95	788.499	1455.38	1452.06	1349.34	1017.8	1355.82	1712.13	1568.93	800.51	1574.7
VNG2024H	4.18595	5.10717	34.0343	7.47429	6.04282	5.92082	6.70157	8.00242	7.22504	7.5971	10.4345	20.4113
VNG2025G	86.1607	73.6204	94.4178	128.788	77.046	73.9499	107.728	152.046	76.1725	61.8246	101.396	127.984
VNG2027H	26.6273	33.3412	118.132	858.969	22.3859	30.0874	99.5184	761.416	27.868	26.7208	135.422	700.879
VNG2028H	43.2548	35.6538	54.0158	438.492	42.7118	37.8208	57.6335	483.998	47.0659	33.925	69.4123	354.439
VNG2029H	30.4644	20.7178	34.9126	25.4893	30.3514	24.5291	43.8953	46.5326	30.758	28.1616	36.7477	29.7894
VNG2031G	447.896	502.815	679.589	1819.13	427.667	537.103	989.823	1522.83	421.116	448.622	896.008	1346.04
VNG2032Gm	33.4876	39.701	50.5026	27.4057	34.1969	28.7583	55.7906	46.9772	31.9966	33.401	40.6039	27.8586
VNG2034H	1.51159	2.60177	24.8121	7.091	3.29608	5.92082	4.18848	8.447	3.09644	4.97741	10.6614	19.308
VNG2035H	98.9511	67.7423	55.1137	72.8264	93.5264	56.9124	79.5812	76.6158	88.9712	79.9005	82.7957	64.2679
VNG2036G	144.066	168.44	246.145	240.327	150.521	164.816	247.121	263.784	144.088	142.249	342.978	268.656
VNG2037C	605.451	583.085	1544.5	1228.85	676.384	712.432	966.535	1331.22	585.641	629.118	1394.6	1235.71
VNG2039H	129.532	116.501	204.426	141.053	131.431	121.679	134.199	112.775	137.482	142.511	170.355	137.914
VNG2041H	24.0692	17.7306	18.664	9.96572	23.0726	16.0708	22.1152	12.7446	24.978	21.3505	13.6103	10.7573
VNG2042H	25.9296	23.3195	23.9338	17.0567	24.446	24.65	38.7016	37.3446	24.1523	28.0307	34.933	18.2046
VNG2043G	322.783	295.927	172.148	133.004	289.643	259.549	248.126	127.594	317.076	309.778	201.432	119.158
VNG2044H	469.756	462.536	274.031	485.062	408.44	443.216	602.304	486.518	503.482	487.393	635.599	424.499
VNG2045G	1026.84	783.324	297.526	416.836	923.453	667.965	390.869	476.144	970.219	806.733	337.081	414.569
VNG2047G	1288.34	1009.97	383.161	559.039	1404.96	1044	425.382	480.294	1316.61	1321.89	458.212	501.179
VNG2048G	817.074	602.068	184.444	299.738	804.657	577.703	209.089	239.035	800.534	714.651	239.314	260.106
VNG2049C	95.6954	89.52	22.3968	31.622	98.1958	82.0457	48.5864	45.1989	101.357	97.9763	31.9841	26.4795
VNG2051G	587.428	604.284	226.603	310.279	596.179	528.161	353.508	269.711	573.874	519.746	315.985	254.865
VNG2053G	2090.53	2085.75	926.392	1293.82	2512.99	2246.77	1135.41	984.891	2333.89	2303.23	1133.05	1124.55
VNG2054H	757.656	619.895	229.896	265.05	725.688	658.54	304.084	260.82	747.482	699.457	272.205	239.97
VNG2056G	3349.34	2841.71	1251.8	1189.95	3268.48	2791	1445.7	1067.88	3211.43	3148.6	1244.2	1167.86
VNG2059H	62.4404	63.2133	110.227	114.606	64.6857	65.6124	116.105	170.422	71.6311	73.3513	108.202	153.085
VNG2060G	431.036	270.873	255.806	146.803	410.088	278.037	192.168	153.528	348.453	285.153	141.773	142.327
VNG2062G	1162.07	798.646	587.586	522.242	1155.69	746.869	515.184	448.728	955.563	830.048	448.004	495.939
VNG2063G	711.146	557.838	577.925	419.71	746.975	540.366	767.665	443.986	622.798	508.35	683.688	394.71
VNG2064H	302.667	281.184	314.214	123.23	308.459	250.245	136.712	118.11	269.803	280.569	128.163	146.189
VNG2065G	281.272	226.354	132.844	87.775	260.528	196.112	212.607	104.624	237.6	198.31	167.179	83.8517
VNG2067H	79.9981	70.5368	30.082	21.273	68.6684	65.2499	43.0576	22.229	63.1675	71.2555	34.933	18.2046
VNG2068C	1081.02	893.177	688.152	512.276	1103.36	896.823	686.241	486.666	1025.13	860.568	692.535	471.942
VNG2071G	91.0443	114.285	567.824	370.648	114.676	152.854	257.005	343.215	104.247	109.634	279.464	303.411
VNG2072G	839.399	812.04	586.927	679.011	833.909	787.469	734.493	573.507	813.539	783.156	644.672	565.723
VNG2073C	165.577	159.96	293.354	180.533	151.071	191.762	234.89	156.492	128.812	133.342	196.441	158.049
VNG2074H	25.3482	35.4611	158.973	65.9271	34.4715	49.9041	111.749	71.7254	30.758	37.8545	112.738	71.9911
VNG2075C	90.6955	61.4788	41.0608	39.6712	68.1191	49.2999	44.3979	43.5687	69.9796	59.205	39.0161	41.3742
VNG2076G	125.346	64.5624	37.9867	20.698	108.221	69.2374	25.1309	19.2651	101.15	83.699	29.9426	17.3772
VNG2078G	60.4637	57.4316	104.738	68.8018	54.9347	58.2416	97.5079	64.1676	48.0981	45.5826	106.84	76.1285
VNG2079G	43.4873	34.3048	56.8703	29.3222	35.1582	31.8999	46.5759	33.3434	32.4094	28.5546	50.1311	30.0652
VNG2080C	82.905	73.7167	82.7803	63.6273	82.4021	75.6415	75.3927	62.8338	82.5718	89.4624	75.7638	72.5428
VNG2081H	311.388	506.092	1747.39	3932.24	357.35	515.716	1542.87	3464.31	380.037	474.949	1803.13	4972.9
VNG2081a	76.7424	104.649	136.796	736.314	71.5525	100.775	256.335	748.226	77.824	93.3919	273.793	794.66
VNG2082G	76.2773	73.4276	77.0713	144.311	66.3337	66.8207	111.414	146.266	77.2047	71.2555	112.511	143.431
VNG2084G	970.326	823.411	393.7	162.135	1059.42	655.52	534.451	157.381	982.605	659.506	505.167	158.601
VNG2085G	1349.5	1050.92	993.583	222.504	1568.94	1161.57	623.246	213.102	1497.65	1176.89	695.938	245.487
VNG2086G	1361.48	1451.4	1100.3	395.371	1438.33	1507.76	1286.87	389.896	1541.41	1439.26	1291.16	407.398
VNG2087G	127.788	92.7	126.476	116.714	116.599	96.4248	110.073	128.928	118.697	89.4624	103.211	123.847
VNG2088G	104.184	91.7364	152.386	49.4453	126.625	104.158	53.4451	58.0917	107.963	105.311	66.4634	65.0954
VNG2089H	525.453	661.523	1238.41	1070.55	676.521	720.044	940.063	909.46	615.16	798.35	1349.91	1104.42
VNG2091H	64.6496	89.8091	70.7036	53.2783	68.5311	107.058	119.288	118.554	58.8324	90.2483	104.572	77.7835
VNG2093G	3392.59	10457	4545.89	281.532	3403.34	10273.4	5804.4	313.28	3189.96	4460.67	3248.99	261.485
VNG2094G	443.013	1323.05	1686.57	269.458	423.409	1320.22	1466.47	258.745	517.725	846.683	2223.01	239.143
VNG2096G	20710.2	23533.8	50169.9	5313.46	22044.9	25776.5	63921.6	6272.42	25899.1	20628.7	67684.3	7224.21
VNG2097C	188.251	206.985	300.161	314.112	168.65	179.8	539.309	334.768	165.969	177.615	471.142	288.792
VNG2098H	249.761	264.802	120.767	108.856	232.923	262.449	299.058	148.489	249.986	283.319	234.55	106.47
VNG2099C	1398.11	1707.43	1361.59	918.188	1428.85	1652.27	1712.42	831.659	1599	1808.63	1591.72	796.315
VNG2100G	904.397	875.061	936.932	883.691	867.831	922.44	863.833	769.27	809.204	888.205	679.379	701.155
VNG2101H	39.6502	46.35	150.41	416.644	42.5744	46.8832	109.571	310.02	43.5566	44.6657	108.882	347.543
VNG2102G	871.375	1028.37	813.969	426.418	827.592	918.694	833.843	489.63	959.691	1128.69	701.155	452.082
VNG2104G	889.979	1135.72	1299.45	2830.65	954.903	1194.92	2139.31	3096.05	872.991	1094.51	1771.83	2434.46
VNG2105H	538.476	436.23	124.061	270.416	489.194	369.024	189.99	250.446	499.766	387.714	166.726	169.91
VNG2106G	438.943	387.76	315.751	244.16	390.723	404.912	322.848	232.07	382.308	435.785	275.381	221.49
VNG2108G	66.7426	53.4808	76.193	39.2879	61.9389	58.1207	48.754	53.9423	65.0253	65.0993	48.9969	55.9931
VNG2109H	28.2551	106.383	298.185	488.895	43.6731	114.55	408.796	497.188	133.56	222.15	711.363	729.565
VNG2110C	135.811	101.469	184.444	113.264	130.058	117.208	103.539	107.44	136.244	106.359	97.767	105.642
VNG2112C	468.593	347.095	175.661	456.123	438.654	313.562	275.435	395.972	438.869	381.689	240.902	393.607
VNG2113C	169.531	186.074	426.856	337.11	174.692	195.75	360.042	336.25	175.052	170.804	384.036	299.549
VNG2115H	197.553	184.147	138.992	307.788	195.018	163.004	207.246	290.606	282.189	186.26	168.767	314.72
VNG2116C	333.946	1415.94	225.066	99.6572	294.313	1615.9	154.136	81.9507	414.717	460.672	128.39	99.0222
VNG2117C	440.455	358.466	185.542	156.768	433.023	330.72	152.293	125.075	381.688	390.726	129.297	115.02
VNG2118G	311.039	275.209	102.762	52.32	292.253	244.325	202.22	84.0254	272.281	310.302	130.658	52.6831
VNG2119C	24.1855	18.5015	28.9841	16.6734	24.9953	19.9375	11.0576	17.0422	20.0237	18.2068	16.3323	22.8937
VNG2120G	343.364	433.05	717.575	443.091	356.114	459.407	577.173	378.337	356.71	437.357	625.845	354.439
VNG2121C	290.574	233.484	218.918	253.551	320.544	270.666	143.749	186.723	230.788	230.14	176.706	211.56
VNG2122G	3173.18	3885.11	3703.81	1913.99	3081.01	4121.13	3653.53	1644.05	3266.13	4005.11	3173.23	1557.05
VNG2123G	203.832	144.928	107.373	78.7675	248.305	112.012	34.178	80.3206	216.545	234.724	40.3771	223.145
VNG2124C	370.689	307.683	221.333	240.711	378.775	311.508	138.22	209.249	349.072	249.001	166.045	211.56
VNG2125Gm	171.275	146.566	353.737	694.918	167.963	342.32	253.32	955.4	147.597	107.014	219.125	642.403
VNG2126C	445.687	352.202	502.171	1296.12	375.754	689.715	444.649	1019.72	304.071	215.862	483.391	1056.97
VNG2128C	424.99	353.166	122.743	62.6691	390.723	285.166	110.911	58.6844	358.775	330.605	103.892	65.3712
VNG2129H	139.183	120.356	50.283	25.8726	117.011	102.95	45.7382	23.2663	117.458	133.342	47.1822	22.3421
VNG2130G	60.1148	62.346	137.674	131.279	54.1107	64.7665	178.764	142.265	58.2131	64.9683	173.304	120.813
VNG2131G	2132.74	1420.28	1059.68	1575.73	2142.87	1408.55	970.053	1199.33	1909.68	1479.47	1054.57	1531.12
VNG2132Gm	181.972	161.406	239.119	545.24	156.152	171.945	325.697	591.29	161.222	156.395	391.975	523.521
VNG2133H	419.176	373.787	236.923	558.464	360.921	340.628	369.424	572.173	355.472	317.244	404.905	490.422
VNG2135G	2567.61	2554.55	2228.7	4250	2877.07	2517.32	2281.55	3126.28	2565.71	2522.37	2485.91	3718.44
VNG2136G	23.3715	33.6302	51.3809	41.0128	21.2872	36.9749	66.178	57.9435	21.2622	29.4715	56.2557	50.4765
VNG2137G	29.6505	41.0501	60.6031	56.153	26.918	38.4249	64.1676	63.8712	25.8037	39.1643	58.9778	60.4063
VNG2138G	11863	16298.7	6868.13	3996.64	12751	15130.5	10963.9	4348.58	14835.7	15100.1	10099.5	4340.98
VNG2139G	10933	15517.9	5080.12	3801.54	11629.8	13339.1	9590.46	3867.69	13172.3	12957	8836.23	3675.68
VNG2140G	1562.17	2123.72	979.091	614.042	1848.83	2193.85	1402.81	648.641	1839.29	2023.45	1354.9	708.878
VNG2141G	7184.36	9874.76	3193.74	2466.32	7492	8458.32	6445.74	2511.57	7870.13	7878.06	5446.37	2423.15
VNG2142G	3100.16	4228.55	1556.36	1660.44	3040.36	3525.67	3311.75	1866.64	3450.68	3367.87	2691.88	1626.01
VNG2143G	4785.82	6075.8	4730.77	1114.82	5197.65	6042.02	4200.71	1284.98	6172.24	6772.16	4913.98	1130.34
VNG2144G	16903.4	19534.7	11500.7	4591.52	16928.1	20019.1	13149.8	4654.45	17312.6	16921.1	11617	4433.66
VNG2146H	5314.18	7400.48	2299.4	2321.82	6132.23	6845.92	5378.52	2092.49	6444.53	6410.38	4717.09	1928.87
VNG2147G	603.59	698.237	864.911	1061.54	658.118	735.511	778.388	858.334	640.551	625.058	670.305	779.214
VNG2148H	254.296	263.549	425.539	290.156	287.446	295.679	298.555	316.392	278.68	317.244	314.17	313.341
VNG2149H	446.268	410.983	243.949	235.919	441.675	375.066	249.466	246.445	376.94	415.745	239.54	228.386
VNG2150G	2357.97	1699.44	923.758	1007.3	2143.69	1836.54	1808.75	988.299	1727.4	1371.93	1264.17	671.917
VNG2151G	3519.57	3103.91	2049.09	2247.65	3402.38	3227.33	3732.27	2324.26	3131.54	2515.29	2818.23	1425.48
VNG2152C	70.9285	73.3313	303.674	97.3574	75.2606	108.629	103.204	97.0664	83.3976	91.4271	118.636	126.053
VNG2153G	380.456	242.735	135.479	205.447	402.122	264.383	159.833	219.326	369.509	308.73	134.288	218.18
VNG2154C	102.439	95.3981	167.537	228.253	92.153	95.0956	150.785	208.508	83.8104	96.1426	159.467	187.011
VNG2155C	816.376	320.885	268.981	186.474	840.501	362.137	104.88	134.707	631.675	325.234	129.751	201.63
VNG2156C	42.7897	46.6391	227.042	46.1873	52.7373	50.6291	36.1885	51.8676	49.7495	59.8599	57.6167	80.5418
VNG2157C	613.59	446.251	378.989	414.919	652.762	499.524	355.686	348.55	570.984	512.542	368.611	374.299
VNG2158G	322.667	222.692	147.555	226.912	310.244	237.437	201.885	244.518	254.734	222.15	185.78	231.971
VNG2159Gm	14.5345	17.1524	110.227	47.1455	14.8324	25.9791	45.9058	56.4615	16.9272	16.897	44.4602	55.1656
VNG2160C	3216.32	4149.34	8124.32	18647.2	3539.58	4122.58	9040.42	16090.6	3806.56	3940.67	12343.8	17248.6
VNG2162C	910.56	1134.66	1250.05	4000.09	938.285	1154.8	2619.81	3983.28	982.192	1041.2	3100.19	3878.14
VNG2163H	577.544	783.132	1759.9	1595.47	599.475	736.961	1308.65	1392.57	619.702	717.664	1806.53	1522.57
VNG2164C	162.089	100.505	95.2961	75.7012	150.933	97.5123	93.3194	63.1302	145.326	101.644	90.9619	80.8176
VNG2165H	154.182	194.554	131.746	99.0823	137.474	188.137	173.738	108.033	152.758	219.53	156.518	92.954
VNG2166Cm	110.114	80.7511	187.299	86.0502	100.531	102.587	131.351	115.591	110.646	81.4723	112.738	101.505
VNG2167G	135.462	74.1985	257.783	80.8757	141.045	76.4873	95.8325	114.109	163.492	90.6412	105.479	118.054
VNG2168C	121.974	158.708	208.598	330.594	123.466	157.204	320.335	309.279	136.863	137.01	288.311	271.691
VNG2170H	88.6025	115.827	149.751	96.9742	79.106	109.837	228.524	105.069	92.0676	116.183	167.633	79.7143
VNG2171G	52.7894	35.4611	175.222	51.3618	54.2481	57.8791	56.4608	60.7591	56.7681	48.0713	55.1215	70.612
VNG2172C	77.3237	67.7423	104.957	41.5877	64.5483	66.0957	86.9529	48.6073	60.071	75.578	70.0928	52.1315
VNG2173G	1139.16	819.942	404.46	633.782	1116.55	697.69	446.157	574.1	1041.64	703.124	426.228	585.031
VNG2174H	3.72084	4.72172	23.9338	9.58243	9.33891	8.45832	5.86388	5.03856	8.05075	5.8943	12.0224	17.9288
VNG2175H	9.3021	16.6706	15.1508	4.59956	15.3817	13.6541	6.70157	2.2229	12.5922	17.6829	9.0735	8.27484
VNG2176H	68.4867	72.3677	252.074	207.747	145.989	118.658	71.7068	140.783	89.7969	87.7596	132.019	287.964
VNG2177H	15.4647	11.6598	49.8438	4.59956	23.2099	16.4333	7.37173	6.96507	22.7073	17.159	15.1981	21.7904
VNG2178H	80.9283	92.5073	131.307	38.3297	125.938	112.496	56.1257	35.8627	90.0033	115.921	83.0226	57.0964
VNG2179H	230.576	197.06	203.767	229.595	248.717	224.508	138.89	206.729	244.413	232.759	133.834	236.66
VNG2180C	411.502	267.5	285.888	191.457	399.925	253.991	176.754	212.657	348.866	271.138	250.202	193.907
VNG2181G	1256.6	859.547	683.321	448.649	1399.6	735.028	531.602	422.498	1161.79	1033.73	483.618	481.32
VNG2182H	43.0222	33.6302	45.4523	39.8629	46.9692	36.9749	27.1414	36.1591	41.0795	41.653	34.4793	37.7884
VNG2183H	21.2786	25.054	69.8253	41.7794	25.5447	33.7124	34.0105	64.6121	22.9137	37.0686	44.2333	57.0964
VNG2184G	36.9759	61.9606	558.163	310.471	49.7159	101.5	323.016	445.913	54.4974	87.2356	430.084	464.218
VNG2185H	3.25574	4.23992	37.1084	9.58243	7.00418	6.28332	5.86388	16.7458	5.98646	6.15627	9.75402	19.0321
VNG2186G	197.902	186.845	258.88	187.432	179.774	199.737	233.717	183.908	216.545	207.348	211.413	206.319
VNG2187H	142.206	123.15	57.9681	65.1605	129.097	112.012	71.5393	56.7579	123.032	121.423	65.1024	53.7865
VNG2189H	46.8593	25.6322	28.7645	17.8233	48.0679	29.2416	16.4189	17.635	30.9644	26.7208	23.8179	20.1354
VNG2190G	2575.29	2744.86	1465.45	1283.85	2507.5	2422.22	1977.47	1285.28	2554.57	2479.27	1512.33	1202.33
VNG2191H	16.9763	86.6292	239.997	298.013	17.5791	72.8624	396.901	363.369	23.533	110.682	301.921	265.898
VNG2193Gm	109.765	701.513	1273.76	1923.96	128.685	515.111	1912.96	1725.71	160.809	831.751	1788.61	1518.98
VNG2195G	140.229	485.278	1122.25	1113.29	143.105	363.587	1074.43	971.405	215.1	566.377	1030.52	864.445
VNG2196G	59.4172	407.61	1014	1291.9	85.0115	347.153	1292.9	1276.39	195.695	644.574	1162.54	977.534
VNG2197H	15.8136	73.1386	118.571	197.398	23.3473	70.929	153.801	196.208	117.665	159.932	194.853	247.969
VNG2199H	5.11616	13.3943	43.2565	44.4625	5.90548	15.225	31.3299	72.17	16.3079	22.7913	28.8084	46.8908
VNG2201G	25.3482	53.9626	125.159	207.364	32.4115	59.4499	103.707	244.815	47.6852	77.6738	107.748	190.321
VNG2202H	3.95339	4.529	15.5899	24.1477	3.15875	7.00832	11.5602	26.3784	4.33502	9.16891	12.0224	23.997
VNG2203G	357.201	207.274	218.259	93.5245	306.398	263.537	163.686	106.106	279.506	221.888	130.432	108.676
VNG2204H	82.7887	66.2969	108.032	23.3811	77.1833	84.3415	57.1309	45.3471	76.7918	82.7821	46.048	46.6149
VNG2205H	213.6	143.964	61.0422	64.0106	190.074	141.496	81.089	58.5362	166.589	152.597	86.4251	66.7504
VNG2206G	607.544	495.877	380.745	254.701	629.827	556.557	308.608	294.904	626.927	572.533	303.282	270.587
VNG2207H	163.484	123.247	120.328	180.533	142.144	114.671	148.272	236.516	141.817	116.576	120.451	179.564
VNG2208G	1777.17	1325.26	511.393	330.402	1735.66	1180.18	650.22	316.244	1512.1	1119.39	525.356	277.759
VNG2210G	363.131	260.658	143.822	106.557	319.033	218.345	119.288	97.8074	302.626	189.272	87.7861	89.3683
VNG2211H	60.4637	60.0334	35.5714	19.1649	52.7373	50.1457	36.5236	25.7856	59.2453	59.205	25.8595	25.652
VNG2213G	1403.45	1218.49	551.356	425.46	1340.13	1063.57	620.901	468.586	1259.22	1243.7	563.238	447.945
VNG2214G	28.604	34.2084	116.375	70.335	22.3859	35.2833	79.0786	89.5086	33.8545	29.6025	100.262	75.5769
VNG2216G	729.634	675.399	894.334	941.569	732.143	737.565	724.775	730.443	714.866	721.724	864.705	825.001
VNG2217G	5731.38	6129.76	4961.77	1627.86	5992.28	6963.37	4856.46	1553.66	5040.8	4437.36	3536.62	1364.8
VNG2218G	2507.03	3023.16	1952.03	801.857	2601.02	3079.67	2876.15	839.958	2389.84	1910.41	1989.59	587.514
VNG2219G	3281.32	3941.97	3190.22	1113.09	3573.92	4303.59	4728.63	1435.4	3628.83	2846.95	3828.79	1004.57
VNG2220G	3936.53	4509.15	3424.07	1227.51	3957.77	4822.33	5519.58	1570.55	4115.59	3057.18	4190.14	1147.72
VNG2222G	277.086	304.696	144.042	205.064	240.065	229.22	245.278	294.163	235.123	187.046	188.729	193.355
VNG2223G	1473.34	1507.39	925.953	1028	1418.69	1395.62	1095.87	1075.14	1627.28	1484.97	975.402	1047.04
VNG2224G	3468.99	3257.7	1059.02	1174.04	3207.23	3397.22	1343.16	977.777	3272.94	3271.6	989.919	1098.62
VNG2226G	13587.2	14644.7	25877.5	3510.04	12753.2	13604.5	44916.5	4133.25	16161.4	11397.2	36884	3579.7
VNG2227C	531.499	496.745	431.467	815.656	571.459	548.945	452.356	806.911	597.407	559.303	475.905	941.125
VNG2230H	49.4174	39.5083	72.6798	41.5877	54.6601	47.6082	43.2252	38.9748	59.8646	36.2827	39.0161	35.5818
VNG2231C	13.1392	16.3815	99.2485	29.7055	21.2872	24.5291	22.7854	30.3796	22.9137	20.0406	31.0767	41.9259
VNG2232G	91.3932	95.6872	158.534	65.3521	94.4877	91.1082	61.4869	69.5025	141.817	98.1073	78.0321	83.3
VNG2233C	435.106	285.423	198.277	328.677	411.186	324.799	215.121	247.038	304.484	244.024	196.441	253.762
VNG2234G	274.18	187.134	182.468	216.563	267.12	223.541	161.508	157.677	226.247	197.394	190.997	195.01
VNG2236H	14.9996	12.4307	6.80687	4.98286	14.695	11.3583	6.86911	4.00121	11.1472	9.16891	7.93932	4.9649
VNG2237G	837.422	685.517	651.483	778.668	880.878	756.173	571.812	697.989	814.778	719.497	517.87	703.637
VNG2238C	369.41	412.717	964.599	2144.93	370.947	478.016	687.414	2009.05	399.648	379.462	703.423	2233.38
VNG2239C	124.764	103.974	82.9998	57.4946	110.007	95.579	53.7801	66.0941	112.504	101.382	43.0991	60.958
VNG2240G	238.483	221.15	200.473	204.489	215.207	219.07	207.079	193.54	193.631	202.502	149.259	186.184
VNG2241H	81.1609	62.4424	70.0448	83.1755	72.3765	67.5457	82.0943	60.9073	64.1996	59.7289	84.1567	47.7182
VNG2242C	137.439	116.116	89.8067	26.4475	123.054	103.071	49.2566	26.8229	133.766	145.262	47.4091	39.7192
VNG2243G	1880.65	1763.52	2190.71	1447.52	2062.8	1877.63	2535.37	1169.98	2262.47	1817.93	2685.98	1413.89
VNG2244H	297.784	256.708	119.01	152.169	256.82	235.987	378.471	136.189	284.873	204.467	302.374	138.19
VNG2246H	43.3711	61.8642	51.6004	128.021	38.8663	66.4582	146.262	216.065	49.7495	85.4018	122.492	153.636
VNG2247G	150.927	190.314	306.089	192.415	120.582	205.054	353.341	186.723	122	151.68	308.499	140.396
VNG2248H	14.0694	10.7925	43.037	20.8897	14.4204	13.5333	27.644	35.8627	16.1015	18.9927	28.1279	27.8586
VNG2249G	276.272	260.466	175.881	179.575	279.206	275.983	173.403	211.323	291.479	246.12	160.147	175.978
VNG2251G	2093.21	2396.03	1896.26	2737.12	2043.71	2202.55	3644.99	2829.6	2120.24	2249.4	3044.39	2705.04
VNG2252G	436.734	499.346	349.126	426.226	425.882	446.72	596.608	423.98	427.516	445.347	493.825	421.189
VNG2253H	133.95	63.5024	39.7433	16.2901	138.71	73.829	20.9424	12.5964	95.9898	72.9583	23.8179	16.8255
VNG2254C	399.99	194.554	189.275	63.0524	370.947	192.125	58.4712	56.017	276.616	252.014	70.3196	79.7143
VNG2255C	103.835	69.3804	60.3835	29.1306	87.3462	65.0082	46.7435	37.1964	87.939	73.6132	47.8627	30.8927
VNG2256G	2419.94	1123	801.673	687.06	2140.81	1415.68	582.702	526.678	1584.14	1173.23	552.576	511.937
VNG2257G	69.5332	86.4365	99.4681	20.5064	72.6512	72.379	49.9267	27.4157	71.8375	72.9583	43.0991	31.1686
VNG2259C	103.951	226.836	927.271	2700.71	110.007	274.17	1181.66	2744.53	106.311	171.197	1249.42	2445.22
VNG2260H	62.0915	76.7039	165.78	192.415	60.0162	96.5456	194.848	277.862	63.7867	70.2076	163.323	226.455
VNG2262H	26.6273	28.234	49.4047	31.622	27.33	27.7916	61.6545	38.6784	28.2809	30.2574	47.4091	30.3411
VNG2263G	461.966	377.449	223.309	184.749	458.156	342.924	252.984	187.02	493.16	386.928	210.505	222.042
VNG2264C	152.671	148.783	75.7538	53.0866	137.337	136.904	112.922	63.5748	142.024	119.982	75.5369	64.8196
VNG2267G	315.109	310.188	322.997	421.052	284.013	303.17	347.477	401.307	277.441	277.425	378.138	386.711
VNG2268H	32.9062	26.8849	21.9576	15.3319	34.8836	28.7583	16.2513	13.7819	31.9966	34.9728	23.3643	19.5838
VNG2269G	256.157	234.737	172.807	96.5909	259.017	250.849	151.288	104.476	236.155	283.319	175.799	108.676
VNG2270G	111.742	137.219	268.761	114.223	137.474	160.829	155.309	131.299	115.188	186.129	181.924	138.466
VNG2271G	194.879	261.815	611.74	431.976	224.958	277.916	531.77	385.45	159.364	245.727	740.852	367.955
VNG2272G	52.7894	44.6155	97.2723	70.91	60.2909	60.8999	59.644	76.4676	50.3688	56.8472	72.1344	72.8186
VNG2273H	10035.3	9394.3	2940.13	1226.36	8944.2	7720.63	3080.21	1043.58	10763.7	8780.02	2845	972.569
VNG2274C	47.4407	53.8662	113.741	683.419	60.8402	49.9041	103.037	530.976	55.9424	49.7741	164.23	465.598
VNG2276G	354.178	404.719	217.161	147.953	336.338	371.803	333.403	193.985	359.807	366.756	209.598	150.326
VNG2277H	46.9756	39.0265	20.6402	14.182	47.1065	33.5916	24.9634	23.5627	44.1759	38.6404	22.4569	22.3421
VNG2279H	106.044	85.3765	96.394	51.7451	89.1316	79.7498	87.288	68.9097	100.325	82.6512	88.4667	65.3712
VNG2280G	729.285	524.882	303.454	259.684	673.225	509.674	314.471	217.844	577.796	402.122	218.671	212.388
VNG2281C	370.456	666.341	2676.64	1725.03	416.68	833.748	2192.76	1990.68	445.269	645.622	2309.89	2417.08
VNG2282C	428.246	362.224	232.092	146.994	356.389	295.799	339.267	167.606	367.445	292.619	225.93	143.706
VNG2283G	1918.33	1728.25	1179.34	1296.31	1851.3	1650.46	1235.44	1260.53	1631.62	1603.38	1098.12	1031.32
VNG2284G	156.392	150.999	160.51	92.7579	144.478	154.062	132.356	94.3989	120.142	121.03	130.432	87.1616
VNG2285C	1201.83	1432.42	1255.76	721.748	1167.64	1380.52	1446.53	773.716	1033.8	1339.97	1361.48	561.31
VNG2286G	5.34871	8.28711	77.5104	8.62418	14.0084	14.1375	13.9058	11.8554	13.2115	16.2421	28.5815	23.7212
VNG2288G	42.092	41.7246	115.497	36.0299	42.9864	45.9166	60.6492	37.641	46.0338	54.7515	78.4858	50.4765
VNG2289G	9.88349	8.96164	68.0687	15.3319	9.61358	15.8291	17.4241	21.3398	12.5922	18.5998	31.0767	24.8245
VNG2290G	13.8369	16.2851	82.1215	17.44	18.8151	20.1791	25.466	20.5988	16.9272	23.4462	34.7061	24.8245
VNG2291G	24.1855	22.3559	90.9046	22.9978	27.0554	29.8458	36.356	25.0446	26.0101	38.7714	46.5017	33.651
VNG2292H	30.6969	87.9783	195.423	146.611	32.5488	80.1123	212.607	171.607	43.1438	94.0468	194.4	126.881
VNG2293G	17931.7	17750.4	12944	13800.4	19629.1	18259.9	13346.2	12120.4	21374.8	20610.4	16099.6	14327.1
VNG2294G	63.0218	84.0274	131.526	115.181	79.106	108.266	137.717	108.774	77.6175	92.9989	128.844	148.671
VNG2295G	122.671	98.9635	132.624	84.9003	109.045	116.241	147.435	80.4688	94.5448	87.2356	116.821	75.0252
VNG2296C	63.952	74.3913	94.857	75.5095	73.2005	79.629	115.937	65.3531	62.961	64.7063	120.451	72.2669
VNG2297H	206.623	223.848	245.486	117.097	202.297	237.075	258.681	125.816	190.328	219.399	210.959	107.021
VNG2298H	147.206	136.834	194.325	110.964	123.603	116.604	92.9843	78.3941	96.8155	111.075	92.0961	76.4043
VNG2298a	167.903	155.624	128.233	100.615	220.838	199.375	99.1833	90.6941	190.122	201.454	111.604	109.78
VNG2299H	74.9982	118.429	42.3782	13.9903	62.0763	125.183	33.843	13.9301	64.406	126.793	28.8084	15.1705
VNG2301G	232.553	402.792	113.082	50.5952	169.611	448.653	133.696	74.5411	199.205	373.306	106.16	62.8888
VNG2302G	725.215	691.203	597.687	222.312	674.049	741.915	972.566	284.679	718.375	570.568	564.599	205.216
VNG2304H	155.345	169.404	79.2671	99.6572	133.629	145.121	129.843	80.0242	145.946	168.446	92.3229	70.3361
VNG2305C	382.782	390.843	175.881	96.5909	363.531	360.808	212.943	97.511	367.858	396.359	176.933	94.8848
VNG2306H	624.171	511.392	308.505	602.16	636.419	460.012	375.623	504.745	606.49	499.837	366.796	615.924
VNG2307C	216.041	167.573	97.4919	129.554	204.495	156.479	115.937	137.819	175.465	172.506	107.067	134.328
VNG2308G	854.747	1033.67	1031.57	707.95	840.227	927.998	1283.02	540.904	793.515	851.006	1226.96	612.614
VNG2310H	46.9756	55.1189	90.0263	92.3746	43.3984	55.8249	104.712	94.5471	52.0203	48.3332	90.9619	82.1967
VNG2311H	218.251	253.335	320.142	494.453	202.16	251.454	569.801	564.171	225.628	235.51	478.4	485.457
VNG2312C	59.6497	59.0697	101.005	108.856	66.7457	75.3998	106.22	155.01	75.3468	72.5654	106.387	122.468
VNG2313H	133.834	107.925	59.066	42.3543	129.097	91.4707	52.4398	41.6422	104.66	79.7695	49.2238	36.6851
VNG2314H	151.508	100.794	84.7565	45.2291	129.921	89.779	52.6074	43.7169	103.421	87.4976	55.3484	49.9249
VNG2315H	522.895	391.325	381.184	177.658	510.206	471.853	204.23	149.971	483.045	378.152	179.202	164.945
VNG2316C	39.6502	21.8741	37.1084	10.349	33.3729	25.1333	20.1047	13.4856	34.6802	25.542	19.9617	12.9639
VNG2317G	36.3945	29.0049	44.1348	11.4989	39.6903	29.1208	25.9686	14.0783	40.0473	32.8771	17.9202	18.7563
VNG2320G	710.332	731.193	554.43	371.606	785.155	720.407	401.089	308.834	692.778	598.599	441.199	350.853
VNG2321G	232.669	274.149	526.544	574.754	212.185	261.362	570.472	447.543	192.599	205.777	484.752	337.889
VNG2322G	181.391	206.503	227.481	150.444	172.22	195.145	256.67	152.935	187.644	182.33	177.841	131.018
VNG2323H	56.8591	61.1897	64.775	23.5728	51.2266	52.8041	66.178	38.9748	61.1032	52.3938	42.4186	31.1686
VNG2324H	64.3008	104.552	89.8067	84.7086	55.7588	87.2415	176.922	82.2471	65.6446	87.1046	118.182	55.1656
VNG2326G	449.175	479.881	305.431	457.082	420.388	459.77	432.587	438.059	438.663	455.433	373.375	478.01
VNG2328H	58.2544	64.8514	83.439	118.439	61.1149	78.0582	144.251	114.109	58.0067	63.3965	129.978	104.539
VNG2329C	178.019	143.29	168.195	286.323	165.903	168.441	274.765	270.156	158.125	141.07	317.119	240.246
VNG2330G	470.57	395.276	395.677	274.057	462.962	392.103	322.178	287.198	511.326	427.402	297.384	289.068
VNG2331G	223.018	185.593	98.5898	113.456	212.323	176.175	109.571	110.107	251.638	187.177	82.342	113.365
VNG2332G	91.0443	59.4552	30.9603	28.7473	86.3849	60.4165	32.8377	51.7194	91.6547	65.0993	30.8499	42.7533
VNG2333C	450.106	335.917	293.574	449.224	398.414	367.091	377.299	510.821	395.313	318.685	364.755	418.431
VNG2334C	597.544	693.804	861.617	1519.96	576.952	594.74	888.294	1603.15	709.086	645.229	825.689	1668.76
VNG2335H	163.717	137.99	125.378	107.898	199.001	164.333	59.9791	94.6953	247.303	227.651	78.9395	158.601
VNG2337C	890.328	941.454	702.644	1310.68	892.14	947.694	915.938	1219.18	961.755	1052.46	989.466	1271.84
VNG2338G	1012.53	1008.81	1117.42	1073.04	1063.81	1073.84	814.911	1035.28	1083.55	933.788	925.724	1020.01
VNG2339C	196.391	185.015	146.677	154.66	167.276	176.295	155.141	147.897	196.727	174.471	206.649	138.741
VNG2340H	414.06	471.112	1581.83	1604.29	405.556	609.603	1118.33	1338.33	345.976	440.239	1256	1519.26
VNG2341H	80.3469	56.0825	27.447	13.4154	68.8058	53.2874	23.288	19.4133	52.846	50.429	28.3547	14.3431
VNG2342H	282.203	360.007	91.7829	99.8489	273.3	296.162	168.545	90.3977	292.304	267.863	127.256	76.1285
VNG2343G	2204.6	3419.88	1798.11	1084.73	2618.05	3278.56	1848.96	1081.66	2631.15	3154.1	1867.1	1023.32
VNG2344G	1751.59	3026.53	1567.34	901.515	2221.84	2935.28	1665.01	892.863	2239.35	2825.86	1723.06	794.66
VNG2346G	1419.62	2362.4	867.107	520.517	1576.49	2026.73	1107.44	471.995	1438.4	1845.44	998.085	422.293
VNG2347G	1762.86	2301.41	1127.09	522.434	1915.44	2183.94	982.116	397.602	1430.97	1788.2	864.251	381.194
VNG2349G	12945.2	23170.5	28332.4	20513.3	14367.2	24348.1	28700.5	20844.5	15063.6	22632.5	34109.3	19474.6
VNG2351C	817.539	492.119	385.576	357.616	725.276	561.753	337.424	321.875	642.822	502.587	328.688	355.266
VNG2352G	1039.63	832.758	485.922	496.561	1074.52	832.661	533.948	511.414	991.894	676.142	353.64	443.256
VNG2353H	79.4167	54.2517	34.4735	24.531	87.8956	61.2624	31.3299	28.0085	70.3925	48.2023	26.7668	27.5828
VNG2356G	789.051	716.546	822.972	685.335	829.927	770.553	662.116	629.968	684.933	763.246	683.688	631.094
VNG2358G	143.136	583.278	1748.05	2374.53	170.71	613.47	1572.52	2426.22	220.467	551.968	1704.91	2191.18
VNG2359G	94.4164	306.527	768.078	870.084	115.5	287.462	600.461	799.353	138.721	319.602	647.848	876.581
VNG2361G	46.278	171.813	314.653	491.962	59.8789	166.146	338.932	458.509	61.7224	141.987	340.71	476.079
VNG2363Gm	39.7665	154.082	381.843	542.174	68.1191	196.716	282.639	522.232	78.0304	177.484	363.167	561.034
VNG2365G	37.6735	115.249	420.928	463.406	65.647	158.533	234.052	527.863	68.3282	156.395	293.982	556.069
VNG2366C	173.368	201.011	892.578	440.983	225.095	305.708	277.278	450.655	236.981	321.174	455.717	498.421
VNG2367G	1256.71	1628.61	1131.26	621.516	1134.68	1451.57	1876.27	623.3	1324.25	1569.06	1425.22	577.032
VNG2368G	389.526	268.849	272.714	334.618	400.749	311.629	173.236	340.992	381.895	324.186	176.026	373.747
VNG2369C	62.6729	48.6627	59.7248	69.3768	79.93	65.129	28.9843	67.576	74.7275	74.1372	41.7381	93.7815
VNG2370C	66.1612	63.3097	67.4099	52.1284	65.0977	68.5124	67.3508	56.6097	57.3874	55.7994	57.6167	47.4424
VNG2371C	123.485	710.475	109.349	43.3126	99.2945	1165.68	74.3875	41.494	160.809	278.735	59.8851	44.1325
VNG2372G	346.852	875.639	756.44	774.26	340.046	1160.96	925.655	681.984	346.595	556.291	812.305	661.711
VNG2373G	205.809	195.132	446.618	348.992	219.327	180.645	281.801	397.009	250.812	221.495	378.819	358.576
VNG2374Gm	829.864	579.712	352.42	1557.14	731.731	594.499	440.964	1268.38	645.299	516.733	454.809	1057.52
VNG2376H	35.9294	44.23	81.2432	111.348	39.553	49.9041	81.089	97.511	41.6988	49.3811	94.3644	129.639
VNG2377G	550.685	1892.83	6242.77	4016.76	608.952	2092.59	5069.91	3596.05	729.729	1912.37	5421.87	3159.89
VNG2378G	545.452	1415.65	2471.99	2214.88	516.936	1356.96	3465.89	2151.61	624.862	1322.94	3267.82	1720.34
VNG2379H	194.995	144.928	161.389	133.387	199.138	216.05	119.288	125.371	227.898	218.22	149.032	148.947
VNG2380H	123.951	142.423	217.161	143.545	110.007	184.995	166.367	120.185	98.2605	126.662	135.876	99.5739
VNG2381G	117.555	92.0254	258.441	192.032	135.826	123.25	118.45	220.363	131.496	133.08	133.834	243.556
VNG2383G	204.297	511.488	166.658	26.2558	259.979	485.024	120.126	28.6012	240.078	598.73	83.2494	51.0282
VNG2384G	436.152	1039.94	603.615	88.7333	547.974	1054.87	248.963	97.0664	462.402	1284.43	198.029	179.84
VNG2385H	43.3711	62.057	318.386	231.32	48.0679	59.329	260.859	283.79	69.7732	68.1119	405.359	265.898
VNG2386C	13.1392	13.1052	19.1031	3.83297	13.459	10.5125	6.19896	3.85302	15.4822	15.5871	6.80513	6.61987
VNG2387H	4.30222	6.07079	62.3597	30.2805	7.96554	9.54581	20.6073	40.4567	8.25718	11.2647	26.3132	37.7884
VNG2390G	424.641	559.958	854.591	1157.56	427.53	586.04	861.152	1096.04	456.622	569.258	740.625	1084.28
VNG2392H	724.285	1375.85	2316.09	2701.67	743.404	1598.38	3235.19	2874.8	845.948	1314.56	2767.42	2898.12
VNG2393G	943.001	1865.47	2821.99	3619.09	1086.33	2142.85	3377.59	3115.61	1069.51	1838.76	3203.85	3556.53
VNG2394G	145.578	167.188	354.396	269.458	174.006	255.441	286.66	282.011	158.951	177.222	262.905	288.516
VNG2395C	1744.96	1095.92	689.689	558.464	1707.51	1286.51	554.053	522.38	1399.59	1400.22	575.033	600.753
VNG2396G	231.739	169.789	111.325	81.4506	235.395	166.266	72.2095	107.144	220.673	170.411	78.4858	108.125
VNG2397G	314.179	275.787	207.719	307.213	355.702	309.212	188.817	316.096	362.903	309.123	230.467	323.822
VNG2398G	92.2071	84.6056	86.2935	80.3007	82.4021	94.0081	104.88	81.0616	81.7461	79.2456	95.4986	71.4394
VNG2399H	23.139	16.5742	30.082	14.9486	23.7593	20.1791	15.4136	13.6338	22.9137	20.9575	17.4665	19.308
VNG2400H	394.991	447.022	581.877	526.842	350.072	459.407	712.88	441.171	334.416	381.165	509.477	409.605
VNG2402H	2.67435	2.69813	9.66136	1.91649	3.15875	1.8125	2.01047	4.00121	3.5093	4.71544	2.49521	3.86159
VNG2403H	587.893	510.91	301.917	320.628	499.494	492.516	372.943	323.95	498.734	429.498	333.678	279.69
VNG2404G	82.4399	62.346	128.891	67.4603	83.7755	68.3915	53.6126	58.9808	75.1404	68.8978	72.8149	68.1295
VNG2406C	357.317	445.288	595.491	829.071	361.471	549.307	490.053	742.447	334.209	384.177	406.266	784.455
VNG2408C	232.901	325.895	402.703	575.712	232.786	329.754	335.079	413.31	194.663	244.548	314.624	505.317
VNG2410G	714.053	891.153	1456.89	1687.66	706.873	1019.47	1020.31	1309.58	620.734	805.685	935.251	1595.11
VNG2411G	690.216	741.022	600.98	394.988	716.074	582.657	357.864	320.245	691.333	1002.29	456.17	398.296
VNG2412H	13.2555	39.5083	178.735	176.508	21.4245	39.3916	148.105	147.897	52.6395	91.8201	215.949	131.294
VNG2413H	26.511	171.235	353.518	432.359	59.0548	193.091	380.314	376.707	171.337	394.263	771.248	497.042
VNG2414H	556.963	385.351	115.936	28.5556	515.562	344.253	75.5603	26.5265	415.543	338.726	62.834	33.0994
VNG2415H	124.183	96.5544	51.6004	13.4154	110.144	85.7915	39.7068	15.1157	91.6547	81.7343	34.4793	22.0662
VNG2416G	376.968	374.558	523.47	499.436	380.011	384.008	291.854	382.783	346.182	395.704	349.557	473.872
VNG2417G	646.612	500.792	328.047	78.0009	665.26	429.199	214.785	90.6941	589.769	513.59	182.377	117.779
VNG2418G	171.624	176.727	216.502	612.509	169.062	183.304	335.414	748.078	176.91	148.405	288.764	606.27
VNG2419C	45.9291	45.4827	67.1904	61.7108	54.2481	45.6749	55.4555	66.5387	56.1488	56.3233	61.0193	67.8537
VNG2420G	9.88349	11.0816	156.558	44.4625	18.9525	25.3749	13.9058	45.3471	21.4687	24.6251	31.7573	75.8527
VNG2421G	57.673	79.8839	409.949	1083.39	78.9687	110.2	196.859	1044.32	87.3197	108.324	368.384	1009.81
VNG2422G	244.762	331.388	728.774	691.468	253.249	358.27	514.011	743.336	277.235	343.441	383.582	718.808
VNG2423G	57.3242	68.2241	81.2432	238.219	51.6387	84.5832	98.8482	371.816	67.0896	72.3034	117.956	272.518
VNG2424G	261.389	491.156	616.131	416.261	239.653	594.62	1086.49	657.977	255.766	346.716	721.344	403.536
VNG2426G	111.974	202.552	260.418	137.412	113.44	209.645	264.377	132.04	114.775	148.012	227.291	134.052
VNG2429G	149.764	97.8072	90.9046	87.3917	130.607	92.5581	100.859	92.4724	129.018	108.455	93.9108	86.8858
VNG2430G	86.7421	136.352	652.8	1565.39	87.3462	166.75	891.644	1956.89	92.4805	125.614	1306.36	1589.32
VNG2431C	127.323	263.646	1201.74	3590.92	114.402	286.374	1432.63	3491.28	117.046	192.285	2472.53	3375.31
VNG2432C	89.9979	144.639	237.582	333.085	92.7024	170.254	392.377	336.25	96.8155	159.932	480.669	330.994
VNG2433H	33.255	11.5634	126.037	101.19	47.6559	20.4208	158.995	253.114	27.868	21.2195	119.317	133.777
VNG2436G	103.718	37.4847	265.468	245.118	122.779	46.1582	455.204	479.997	74.1082	37.7235	290.352	267.829
VNG2437G	550.568	287.929	1317.68	1379.29	663.2	275.137	1856.84	1546.99	466.118	251.883	1585.59	1335.56
VNG2439H	10.3486	12.3343	47.4285	13.9903	16.8924	15.8291	13.2356	10.6699	17.3401	18.5998	17.9202	22.3421
VNG2440H	60.1148	32.2812	66.9708	19.5481	60.5655	49.9041	28.3142	25.6374	56.5617	54.7515	34.0256	28.4103
VNG2441G	1246.37	1595.08	1729.38	1821.24	1249.22	1641.64	2387.27	1782.02	1296.38	1319.8	2494.53	1664.07
VNG2442H	125.695	158.13	80.5845	126.296	86.2475	167.233	67.8534	130.854	101.77	198.703	68.7318	117.227
VNG2443G	2727.14	3758.4	6137.16	15116.3	2712.95	3903.75	9181.49	15663.1	3459.76	4086.06	12430.2	14552.4
VNG2444C	58.8358	55.6971	559.92	184.366	78.4193	109.354	73.5498	230.588	82.7783	102.43	155.837	292.929
VNG2445C	101.858	148.686	291.597	289.581	109.183	150.316	252.482	271.786	106.931	190.582	377.685	263.692
VNG2446H	53.022	47.5063	50.9417	19.1649	67.2951	56.9124	28.1466	17.1904	47.0659	54.7515	31.7573	30.0652
VNG2447G	42.3246	58.3952	199.814	149.294	50.1279	84.3415	144.754	196.208	57.8003	74.3991	172.397	176.254
VNG2449G	2549.82	2901.74	415.878	100.807	2560.92	2579.54	518.367	103.735	2941.62	3378.48	301.013	127.984
VNG2451H	119.765	159.864	92.4416	13.7987	122.23	140.408	131.183	14.2265	174.639	180.497	118.863	19.8596
VNG2452C	215.46	116.598	143.383	66.8853	187.327	151.283	62.8273	65.5013	171.543	144.214	73.2685	91.0232
VNG2454C	222.553	141.266	113.082	80.1091	202.984	158.171	67.0157	72.3182	165.969	141.201	55.3484	83.0242
VNG2455C	219.762	132.979	83.6586	54.2365	193.782	132.191	61.4869	61.9447	196.315	141.332	58.7509	68.4053
VNG2456Cm	59.4172	50.879	57.529	55.5781	60.4282	49.1791	51.6021	63.723	56.9746	45.3206	63.7414	66.7504
VNG2458C	98.1372	71.2113	68.2882	74.168	103.552	82.8915	77.7383	108.181	90.0033	79.6385	86.4251	73.3702
VNG2459G	874.514	768.967	964.599	1448.86	1036.89	878.094	789.445	1163.61	868.036	838.955	980.165	1415.27
VNG2461H	35.5805	25.9213	139.651	71.4849	33.0982	41.9291	44.733	66.0941	35.2995	37.5925	63.0608	84.955
VNG2462G	2287.27	2046.43	844.051	1095.85	2295.45	1997.13	1365.78	1015.42	1985.23	1780.73	1121.48	938.643
VNG2465C	2243.78	1970.12	1497.51	1336.17	2403.26	2228.28	1405.49	1126.86	2164.41	2147.49	1453.8	1176.68
VNG2466a	4067	3487.52	703.083	819.872	3771.13	2975.27	1495.62	982.075	3904.62	3486.54	1104.02	925.679
VNG2467G	2468.78	2334.84	582.316	694.343	2404.36	1958.7	792.629	579.286	2625.17	2390.73	760.586	634.956
VNG2468C	419.06	241.675	223.309	282.873	388.526	290.604	171.058	233.7	357.123	262.362	138.144	314.444
VNG2469G	3749.56	3088.78	1638.48	1318.73	4868.73	3860.25	1152.5	1128.49	4868.02	5772.74	1734.85	1349.9
VNG2470C	104.765	74.4876	34.6931	45.0374	85.5609	65.3707	33.3403	42.976	82.9847	51.4769	15.6518	46.3391
VNG2471G	801.841	699.104	704.84	1046.21	769.361	842.69	542.66	752.82	684.108	704.434	431.899	916.025
VNG2472G	520.22	414.645	561.896	1228.66	491.529	520.549	439.958	909.016	451.874	487.786	490.423	1348.8
VNG2473G	1562.64	3117.59	2767.76	1819.7	1611.24	3195.55	3180.73	1721.56	1583.93	2890.56	2887.64	2086.09
VNG2474C	314.062	165.935	149.751	172.1	277.42	186.929	93.822	164.05	271.455	169.756	97.9938	178.737
VNG2475C	150.578	96.9399	187.738	95.2493	152.307	105.729	62.6597	108.033	143.675	93.7848	68.2781	119.985
VNG2476C	197.088	150.421	346.272	150.636	179.637	140.287	416	170.718	188.883	152.859	335.266	175.702
VNG2477H	5.69754	5.49262	194.764	57.1113	4.53212	4.71249	346.806	83.8772	7.22504	5.50135	259.956	68.6812
VNG2480Hm	11.6276	13.8761	911.461	592.194	10.1629	18.9708	2866.6	1009.64	18.7851	18.7308	2010.01	550.001
VNG2482G	44.9989	74.1022	7870.93	4105.11	62.0763	100.896	12439.5	4948.31	74.3147	82.2582	11477.5	4193.96
VNG2483G	52.2081	79.4021	6294.37	3918.64	63.0376	96.304	12983.1	5061.83	79.0625	91.1651	11084	3745.19
VNG2484G	79.9981	114.767	10449.2	4993.4	94.0757	138.475	19058.4	5468.62	106.105	102.299	14639	4611.02
VNG2486G	483.593	580.772	25578.9	9017.45	506.91	579.999	39897.5	9390.25	546.213	615.627	31818.5	8521.15
VNG2488C	31.6272	40.0865	90.2459	193.565	30.9008	49.9041	58.8063	185.241	31.1709	37.9855	67.5976	156.119
VNG2490H	30.1156	45.8682	85.6348	144.311	30.7635	46.3999	54.7854	132.336	28.9001	33.794	44.687	136.259
VNG2493C	315.341	227.799	601.859	248.951	297.746	333.016	212.775	277.862	271.042	293.405	198.029	298.998
VNG2495H	59.766	72.2713	45.4523	57.6862	57.5441	57.8791	58.4712	50.0892	55.1167	58.812	41.2844	52.1315
VNG2496G	115.346	129.703	78.8279	133.579	116.324	122.162	122.136	116.035	127.367	133.08	112.285	110.055
VNG2497H	148.485	107.636	113.741	217.713	127.449	122.887	102.031	200.357	129.638	103.74	85.7446	168.255
VNG2498H	191.856	158.226	89.8067	256.234	160.272	162.641	110.911	205.988	149.661	134.128	71.227	207.423
VNG2499G	1501.24	1864.89	2566.41	3103.56	1619.48	2068.06	3107.18	2738.61	1549.25	1803.13	3251.94	2439.97
VNG2501C	59.766	40.8574	59.066	31.0471	75.2606	51.2332	16.9215	29.3422	69.7732	64.1824	30.3962	51.304
VNG2502C	149.88	105.516	355.714	71.4849	151.071	140.287	65.0053	76.4676	117.458	114.611	88.4667	107.573
VNG2504G	751.726	885.372	647.97	266.775	796.691	797.498	535.623	296.979	830.26	816.688	412.844	305.893
VNG2505G	1062.3	1168.87	787.84	340.943	1203.48	1153.11	718.576	379.078	1284.4	1243.7	547.586	389.469
VNG2507G	454.524	483.543	497.121	307.404	466.533	534.324	376.293	252.669	433.709	478.093	352.279	281.345
VNG2508C	402.316	791.901	2865.69	1925.88	430.963	949.869	2272.17	1901.02	462.402	916.498	3067.3	1709.86
VNG2509H	1673.56	1285.47	346.052	243.394	1699.96	1307.66	349.99	197.097	1472.67	1360.8	347.969	244.384
VNG2510H	455.571	325.414	108.471	109.431	411.461	309.937	126.325	79.876	358.362	311.612	119.77	95.1607
VNG2511H	14.1857	25.1504	82.3411	62.2858	16.7551	30.4499	43.2252	53.3495	16.9272	22.0054	54.2142	57.0964
VNG2512G	107.09	99.2526	335.952	302.23	109.869	124.337	141.738	260.079	106.518	122.208	169.901	289.895
VNG2513G	2457.03	2657.56	3233.04	5191.38	2335.69	2564.2	6351.92	5894.82	2329.76	1893.64	5450.91	4600.81
VNG2514G	1556.36	1256.56	301.478	273.482	1755.58	1403.72	325.529	264.969	1538.52	1539.59	323.924	301.48
VNG2515H	170.229	119.007	45.0131	42.3543	154.916	111.166	44.733	41.9386	132.115	97.8454	38.3356	49.0974
VNG2516C	81.7422	52.3244	31.619	26.6391	62.6256	51.7166	38.3665	40.9013	68.1218	50.822	31.7573	29.7894
VNG2518C	157.322	117.658	88.7088	57.6862	151.208	118.416	69.8639	69.0579	163.699	117.493	59.6583	54.3381
VNG2519H	734.634	483.736	348.248	271.949	677.62	550.878	293.529	272.527	622.179	451.634	219.579	334.304
VNG2520C	131.741	160.442	232.97	325.036	126.899	184.15	389.697	377.744	142.436	176.436	388.8	342.027
VNG2521H	202.553	202.841	298.624	300.697	204.769	195.75	346.806	270.749	224.595	199.227	379.046	298.17
VNG2522C	186.042	183.473	239.777	316.412	164.804	199.858	289.676	284.086	141.198	141.725	303.962	256.796
VNG2523H	92.6722	100.409	158.973	189.157	92.4277	119.262	188.817	167.903	85.049	92.8679	247.48	171.841
VNG2524H	167.205	176.342	235.825	140.287	160.135	187.17	203.393	111.738	151.106	171.328	163.096	146.74
VNG2525H	185.461	207.949	256.904	97.1658	168.238	244.929	190.492	114.109	157.299	196.084	178.748	103.711
VNG2526G	993.93	1356.48	967.673	840.379	1023.85	1305.6	997.697	832.252	924.185	1272.25	995.59	682.398
VNG2527G	4915.12	6818.94	9227.26	9290.74	4988.62	7668.19	8196.86	8602.31	4313.55	5414.9	7889.41	7818.07
VNG2529G	656.38	1245.76	2116.06	1831.97	725.963	1378.34	1775.75	1531.13	697.113	918.07	1801.77	1450.58
VNG2531G	446.501	935.191	1153.21	1378.53	534.24	973.794	1372.31	1255.94	525.983	715.699	1437.24	1175.58
VNG2532H	29.883	45.8682	40.402	62.0941	29.6648	41.2041	90.1362	109.366	35.093	39.2953	62.1535	63.9921
VNG2533G	581.149	484.41	246.804	168.651	523.391	473.303	309.613	198.282	493.367	420.853	227.972	158.601
VNG2534C	64.3008	52.9989	76.193	27.4057	61.6642	51.2332	47.5812	58.2398	72.6632	58.2881	42.4186	56.5447
VNG2535H	42.6734	34.3048	42.5978	52.7033	41.7504	33.5916	29.4869	48.4591	39.8409	38.2474	32.6646	46.8908
VNG2536C	40.4642	26.4995	47.8676	35.6466	39.0037	33.5916	28.8168	57.9435	41.6988	34.5799	27.901	52.1315
VNG2537G	327.318	239.073	296.867	192.415	317.385	316.341	357.194	195.17	338.751	238.916	227.518	187.563
VNG2539H	9816.51	10247.8	9072.23	5618.18	11878.9	9295.93	14406.4	5360.14	12379.8	9622.64	13451.5	5707.71
VNG2541Cm	339.062	384.676	271.835	427.951	319.033	354.283	529.424	416.126	299.736	265.636	424.186	305.066
VNG2543C	3156.79	3263.19	3237.21	7746.82	3092.41	3170.78	4186.14	5560.65	3033.07	2715.57	4132.75	5811.14
VNG2544H	3.48829	5.39626	46.7698	2.29978	8.37755	10.5125	3.51833	3.85302	10.115	9.82383	15.6518	21.5146
VNG2546G	1166.48	1291.73	797.721	275.782	1188.93	1307.78	1158.53	268.674	1215.87	1118.08	563.918	225.903
VNG2547G	2999.46	3654.04	1598.08	864.143	3246.51	3281.95	1801.89	833.882	3314.23	3437.29	1308.17	717.98
VNG2549C	1266.48	2378.88	581.438	350.908	992.259	2643.1	506.304	358.923	1201.42	2155.61	420.784	398.847
VNG2551G	308.83	611.608	142.285	74.9346	238.279	659.265	149.11	90.6941	314.805	487.262	102.757	97.9189
VNG2552G	226.274	446.251	168.854	81.8339	180.873	482.366	134.534	102.846	224.183	362.958	112.738	104.539
VNG2553G	345.108	345.264	171.709	113.456	310.656	297.854	219.477	118.11	283.221	267.47	135.876	94.0573
VNG2554H	164.066	139.917	93.5395	71.1016	133.766	138.233	139.895	93.5098	138.721	126.662	76.6711	76.956
VNG2555C	2327.39	2305.55	1390.8	1334.64	2449.81	2227.07	1256.21	1026.98	2312.42	2314.76	1184.77	1340.25
VNG2556H	138.253	298.143	207.939	63.4357	121.406	298.699	228.021	73.6519	119.316	235.772	206.422	63.1646
VNG2558G	170.926	573.063	226.822	100.807	110.693	604.165	298.723	124.482	134.179	359.29	127.483	123.019
VNG2560G	117.555	429.291	142.285	82.7922	71.9645	433.187	190.995	77.9495	68.3282	221.757	86.1983	71.4394
VNG2562H	442.548	1485.13	750.951	354.933	270.004	1567.45	569.634	327.951	298.91	928.81	317.119	341.751
VNG2563H	144.648	168.151	94.4178	70.5267	116.187	175.329	37.6964	65.9459	133.766	164.647	44.0065	88.265
VNG2565G	200.46	212.767	260.857	137.604	191.448	202.154	238.073	142.117	172.988	202.895	279.691	128.536
VNG2566H	43.1385	67.6459	361.862	234.769	54.6601	82.529	159.162	256.226	57.8003	66.0161	300.787	278.31
VNG2567C	170.461	208.719	229.896	243.394	174.143	186.325	230.032	213.25	169.272	191.892	228.652	212.388
VNG2569H	12.7904	16.1888	84.5369	66.3104	15.3817	18.7291	30.8272	66.9832	14.4501	20.9575	48.5432	63.1646
VNG2570G	363.945	313.079	133.502	34.88	325.9	289.033	109.403	37.9374	341.847	319.602	104.345	49.649
VNG2573G	323.946	711.535	3599.08	18037.6	356.526	606.34	5429.28	22210.4	352.582	595.324	10661.1	19985.4
VNG2574G	19226.8	26562.7	19178.5	19252.2	19955.2	25265.8	27934.2	19700.5	19314.4	22615.1	29323.7	19988.4
VNG2575G	367.084	404.816	161.608	215.03	345.402	330.358	319.162	219.622	339.577	393.87	261.544	198.872
VNG2576H	51.8592	41.7246	21.9576	48.4871	45.7332	44.7082	41.0471	79.7278	43.5566	54.2275	36.9745	52.4073
VNG2577C	174.88	152.059	76.8517	180.341	158.487	155.15	132.189	181.833	151.313	142.773	115.46	162.463
VNG2579G	10.116	8.47983	38.4259	58.2611	8.24021	11.7208	17.2566	51.5712	8.25718	7.72808	30.6231	59.5788
VNG2580C	66.9751	74.2949	176.979	102.34	60.5655	94.3706	146.597	109.366	66.6768	85.1399	133.607	112.262
VNG2581H	189.995	150.035	256.685	116.139	241.026	255.804	141.236	112.33	230.375	248.477	156.972	184.529
VNG2582H	668.007	537.506	236.923	197.015	613.209	498.92	314.639	192.503	583.783	509.791	257.914	214.043
VNG2584C	1746.24	1326.71	690.128	1107.92	1757.36	1431.63	865.341	787.201	1457.6	1215.01	903.267	883.201
[truncated: 623 more rows]

## Sheet: Tab 2. RPF TPMs
Gene_name	replicate.1_timepoint.1	replicate.1_timepoint.2	replicate.1_timepoint.3	replicate.1_timepoint.4	replicate.2_timepoint.1	replicate.2_timepoint.2	replicate.2_timepoint.3	replicate.2_timepoint.4	replicate.3_timepoint.1	replicate.3_timepoint.2	replicate.3_timepoint.3	replicate.3_timepoint.4
VNG0001H	1123.14	3049.13	6288.1	5010.44	1306.44	3033.69	5870.62	3568.98	1341.11	2694.98	5291.22	3044.17
VNG0002G	628.956	1826.01	3231.39	2101.15	740.593	1736.56	3113.42	1875.23	844.896	2288.84	2873.15	1991.87
VNG0003C	527.874	1361.91	1979.59	2478.28	590.81	1204.18	2621.83	2313.79	630.32	1462.79	2384.1	2067.03
VNG0005H	1353.38	1930.1	1601.14	1177.57	1396.31	2002.74	1781.13	1164.46	1268.69	2116.75	1779.59	977.142
VNG0006G	791.811	871.799	1484.69	1254.53	823.806	819.689	1453.41	967.859	828.803	984.375	1602.99	1183.85
VNG0008G	606.493	746.017	1179.02	854.314	765.557	692.933	1011.68	801.508	611.544	657.397	998.471	676.483
VNG0009G	533.49	646.259	538.564	300.165	630.752	616.879	719.578	241.965	536.442	698.7	604.517	281.868
VNG0011C	965.897	915.172	625.899	584.936	888.712	866.166	512.967	620.035	673.235	812.281	441.501	263.077
VNG0013C	1572.39	2780.21	6564.66	6164.92	2115.27	2475.97	6483.33	12869.5	2368.39	2763.82	10222.4	14657.1
VNG0014C	0	0	0	0	6.65702	0	21.3736	0	10.7288	6.88374	0	0
VNG0015H	28.0784	8.67462	14.5558	53.8757	28.2923	21.126	7.12454	60.4912	13.4111	6.88374	0	0
VNG0016H	67.3882	86.7462	43.6674	223.199	64.9059	92.9544	85.4944	120.982	93.8774	44.7443	88.3002	131.538
VNG0017H	5.61568	8.67462	14.5558	0	3.32851	12.6756	0	0	8.04663	3.44187	6.79232	18.7912
VNG0018H	0	4.33731	0	15.3931	8.32127	12.6756	14.2491	15.1228	0	3.44187	6.79232	0
VNG0019H	662.65	772.041	873.347	2601.43	522.576	688.708	968.937	1633.26	608.862	550.699	475.462	1559.67
VNG0020H	16.847	13.0119	58.2232	0	9.98553	4.2252	0	0	10.7288	13.7675	13.5846	18.7912
VNG0021H	0	0	0	0	0	0	0	0	0	0	0	0
VNG0022H	11.2314	0	29.1116	23.0896	28.2923	25.3512	28.4981	45.3684	13.4111	6.88374	13.5846	37.5824
VNG0023H	5.61568	0	58.2232	15.3931	6.65702	0	0	15.1228	5.36442	6.88374	0	0
VNG0024H	0	0	0	0	0	0	0	0	0	3.44187	0	0
VNG0025H	5.61568	17.3492	14.5558	53.8757	13.314	12.6756	35.6227	30.2456	8.04663	20.6512	33.9616	75.1648
VNG0026C	89.8509	125.782	291.116	369.433	104.848	236.611	377.6	1149.33	166.297	141.117	774.325	1071.1
VNG0027H	0	0	0	23.0896	8.32127	12.6756	14.2491	15.1228	16.0933	10.3256	13.5846	18.7912
VNG0028C	67.3882	95.4208	14.5558	46.1792	78.22	71.8284	71.2454	105.86	88.513	55.0699	74.7155	93.956
VNG0029H	5.61568	4.33731	0	15.3931	1.66425	0	0	15.1228	0	0	6.79232	0
VNG0030H	0	13.0119	0	7.69653	1.66425	4.2252	7.12454	0	0	0	6.79232	0
VNG0031H	308.862	251.564	494.897	446.399	257.959	215.485	313.48	1315.68	362.098	189.303	665.647	244.286
VNG0032H	22.4627	39.0358	0	7.69653	13.314	33.8016	14.2491	0	26.8221	6.88374	27.1693	0
VNG0033H	0	0	0	0	1.66425	0	0	0	0	3.44187	0	0
VNG0034H	0	0	0	0	0	0	0	0	2.68221	0	0	0
VNG0035H	269.553	208.191	276.56	207.806	218.017	278.863	135.366	362.947	227.988	151.442	122.262	225.494
VNG0037H	134.776	260.238	465.785	423.309	138.133	215.485	548.589	302.456	163.615	182.419	387.162	375.824
VNG0038H	280.784	216.865	727.79	869.707	173.082	376.043	284.981	680.526	158.25	151.442	264.901	413.406
VNG0039H	84.2352	151.806	189.225	215.503	101.52	97.1796	398.974	151.228	101.924	137.675	461.878	432.198
VNG0040C	61.7725	134.457	72.779	100.055	44.9349	105.63	156.74	45.3684	45.5976	72.2793	196.977	93.956
VNG0041C	84.2352	125.782	116.446	53.8757	91.534	135.206	185.238	60.4912	88.513	120.465	217.354	37.5824
VNG0042G	746.885	1106.01	1441.02	2455.19	803.835	819.689	1296.67	4340.24	1054.11	1125.49	2098.83	3025.38
VNG0043H	174.086	368.671	291.116	177.02	181.404	240.836	299.23	211.719	262.857	254.698	400.747	225.494
VNG0044H	1184.91	1999.5	4264.85	2247.39	1449.57	1990.07	2493.59	3508.49	1818.54	2068.56	4707.08	2687.14
VNG0045C	982.744	902.16	1280.91	1439.25	838.784	823.914	1218.3	1769.37	866.354	805.398	1276.96	995.934
VNG0046G	409.945	299.274	436.674	554.15	267.945	232.386	349.102	423.438	300.408	227.163	305.654	150.33
VNG0047Gm	1679.09	776.378	1863.14	731.17	1005.21	1829.51	577.087	1149.33	871.719	1032.56	631.686	563.736
VNG0049H	1471.31	746.017	465.785	200.11	855.427	883.067	491.593	241.965	694.693	564.467	217.354	150.33
VNG0050C	949.05	386.02	363.895	153.931	599.132	545.051	292.106	120.982	482.798	499.071	278.485	93.956
VNG0051G	1229.83	637.584	1790.36	761.956	765.557	883.067	1139.93	771.263	799.299	619.537	883.002	676.483
VNG0052H	0	0	0	0	0	0	0	0	0	0	0	0
VNG0053H	325.709	572.525	1397.36	1000.55	252.967	587.303	1709.89	680.526	329.912	674.607	1847.51	1089.89
VNG0054H	0	0	0	0	3.32851	0	7.12454	30.2456	0	10.3256	6.79232	0
VNG0055H	11.2314	13.0119	0	23.0896	9.98553	25.3512	7.12454	15.1228	8.04663	3.44187	13.5846	37.5824
VNG0056H	1606.08	763.366	1848.59	1123.69	1023.52	950.67	862.069	3069.93	1711.25	853.584	1107.15	375.824
VNG0057H	314.478	190.842	232.893	146.234	193.054	223.936	227.985	151.228	152.886	172.094	203.77	169.121
VNG0058H	1055.75	1175.41	2256.15	2316.65	823.806	1276.01	2322.6	1920.6	944.138	1338.89	1833.93	1503.3
VNG0059H	0	0	0	0	0	0	0	0	0	0	0	0
VNG0060G	269.553	212.528	378.451	377.13	237.988	245.062	242.234	257.088	152.886	127.349	237.731	75.1648
VNG0061C	763.732	359.997	887.903	531.06	482.634	566.177	676.831	529.298	370.145	316.652	475.462	187.912
VNG0062G	673.882	429.393	247.448	138.537	467.655	460.547	277.857	181.474	423.789	375.164	210.562	37.5824
VNG0063G	376.251	386.02	101.891	84.6618	337.844	274.638	163.864	120.982	286.997	282.233	108.677	18.7912
VNG0064G	11.2314	17.3492	14.5558	53.8757	19.9711	4.2252	42.7472	30.2456	29.5043	20.6512	13.5846	18.7912
VNG0065G	286.4	238.552	116.446	107.751	229.667	181.684	113.993	30.2456	163.615	206.512	40.7539	37.5824
VNG0066H	67.3882	95.4208	145.558	184.717	73.2272	92.9544	192.362	241.965	75.1019	68.8374	217.354	244.286
VNG0067H	33.6941	56.385	87.3347	223.199	69.8987	63.378	128.242	166.351	48.2798	51.6281	108.677	244.286
VNG0068H	0	0	14.5558	0	0	8.4504	0	0	13.4111	0	6.79232	37.5824
VNG0069H	157.239	312.286	407.562	738.867	144.79	236.611	356.227	620.035	171.661	227.163	332.824	601.318
VNG0070H	44.9254	17.3492	29.1116	38.4826	41.6064	29.5764	35.6227	30.2456	34.8687	41.3024	108.677	131.538
VNG0072H	73.0038	143.131	101.891	107.751	69.8987	156.332	35.6227	151.228	126.064	99.8142	142.639	75.1648
VNG0073C	11.2314	4.33731	29.1116	0	1.66425	0	7.12454	0	5.36442	0	0	18.7912
VNG0075H	44.9254	34.6985	43.6674	23.0896	6.65702	16.9008	21.3736	60.4912	29.5043	13.7675	27.1693	18.7912
VNG0076H	0	0	0	0	4.99276	4.2252	0	0	8.04663	6.88374	6.79232	0
VNG0077H	460.486	390.358	465.785	346.344	442.692	528.15	320.604	241.965	429.154	316.652	373.578	93.956
VNG0079H	39.3098	17.3492	43.6674	23.0896	21.6353	25.3512	49.8717	75.614	34.8687	37.8606	33.9616	18.7912
VNG0080H	89.8509	95.4208	29.1116	30.7861	74.8914	33.8016	21.3736	15.1228	93.8774	65.3955	20.377	18.7912
VNG0081G	112.314	39.0358	14.5558	76.9653	51.5919	33.8016	71.2454	0	64.3731	61.9537	74.7155	37.5824
VNG0084G	67.3882	104.095	43.6674	161.627	54.9204	71.8284	64.1208	136.105	93.8774	65.3955	74.7155	56.3736
VNG0085G	117.929	134.457	262.004	153.931	173.082	101.405	142.491	226.842	126.064	137.675	156.223	300.659
VNG0086Gm	280.784	255.901	858.792	677.294	287.916	392.944	548.589	710.771	332.594	406.141	543.386	977.142
VNG0089G	494.18	481.441	465.785	1246.84	597.467	549.276	434.597	998.105	646.413	660.839	441.501	1146.26
VNG0090G	336.941	359.997	480.341	554.15	367.8	346.466	491.593	438.561	383.556	354.513	427.916	488.571
VNG0091C	235.859	147.468	58.2232	138.537	209.696	185.909	99.7435	105.86	214.577	178.977	108.677	150.33
VNG0094C	482.948	433.731	291.116	400.219	492.619	443.646	320.604	347.824	520.349	406.141	285.277	338.242
VNG0095G	488.564	429.393	363.895	153.931	460.998	342.241	256.483	166.351	396.967	413.024	244.524	18.7912
VNG0096C	690.729	568.187	844.236	561.846	642.402	642.23	648.333	786.385	673.235	561.025	373.578	601.318
VNG0097G	84.2352	95.4208	116.446	107.751	74.8914	67.6032	85.4944	45.3684	96.5596	89.4886	88.3002	150.33
VNG0098G	123.545	216.865	87.3347	123.144	174.747	194.359	113.993	151.228	198.484	175.535	95.0925	18.7912
VNG0099G	1083.83	585.537	305.672	138.537	885.383	730.96	356.227	105.86	885.13	540.374	264.901	131.538
VNG0101G	4239.84	3014.43	1965.03	1831.77	3802.82	2915.39	1859.5	1663.51	3618.3	3211.27	1365.26	2555.6
VNG0102C	522.258	268.913	334.783	669.598	362.807	367.592	398.974	529.298	388.921	254.698	244.524	432.198
VNG0104G	488.564	485.779	3071.27	1954.92	529.233	1123.9	1717.01	2782.59	649.095	867.351	1983.36	1484.5
VNG0105H	134.776	125.782	247.448	377.13	134.805	173.233	227.985	362.947	104.606	172.094	237.731	544.945
VNG0106G	1246.68	1379.26	3668.06	2101.15	1273.15	2581.6	2030.49	2434.77	1097.02	1941.21	2214.3	2029.45
VNG0107G	831.121	472.767	596.787	646.508	416.064	599.978	883.442	620.035	380.874	399.257	652.063	544.945
VNG0108G	774.964	633.247	1280.91	854.314	634.081	616.879	1154.17	967.859	630.32	636.746	1005.26	620.11
VNG0110C	151.623	134.457	43.6674	115.448	129.812	122.531	128.242	166.351	72.4197	175.535	129.054	93.956
VNG0112H	0	0	0	0	0	0	0	0	0	0	0	0
VNG0113H	73.0038	47.7104	0	46.1792	49.9276	25.3512	49.8717	60.4912	42.9154	30.9768	40.7539	56.3736
VNG0115G	84.2352	121.445	87.3347	100.055	104.848	101.405	106.868	75.614	93.8774	75.7211	183.393	206.703
VNG0116H	112.314	73.7342	58.2232	38.4826	54.9204	46.4772	28.4981	75.614	48.2798	37.8606	54.3386	18.7912
VNG0117H	5.61568	4.33731	0	15.3931	3.32851	0	0	0	2.68221	6.88374	20.377	0
VNG0118H	0	13.0119	0	7.69653	11.6498	8.4504	14.2491	15.1228	0	0	20.377	0
VNG0119H	5.61568	26.0238	14.5558	0	18.3068	4.2252	28.4981	0	13.4111	24.0931	0	0
VNG0120H	16.847	4.33731	29.1116	0	9.98553	12.6756	0	0	24.1399	10.3256	27.1693	18.7912
VNG0121H	56.1568	13.0119	14.5558	53.8757	39.9421	25.3512	64.1208	75.614	29.5043	41.3024	40.7539	131.538
VNG0123G	499.796	503.128	625.899	354.04	675.687	511.249	683.955	559.543	600.815	540.374	570.555	300.659
VNG0124C	303.247	346.985	101.891	46.1792	349.493	316.89	306.355	90.7368	335.276	351.071	366.785	169.121
VNG0125H	28.0784	34.6985	101.891	53.8757	63.2417	63.378	106.868	75.614	64.3731	48.1862	135.846	131.538
VNG0127C	101.082	121.445	43.6674	30.7861	126.483	80.2788	28.4981	0	80.4663	86.0468	54.3386	0
VNG0128C	168.47	138.794	87.3347	92.3583	124.819	80.2788	71.2454	75.614	104.606	61.9537	74.7155	37.5824
VNG0129G	993.975	1040.95	1106.24	2016.49	853.763	1014.05	1353.66	1391.3	708.104	984.375	1120.73	1785.16
VNG0130H	179.702	234.215	145.558	369.433	154.776	207.035	320.604	241.965	136.793	223.722	230.939	338.242
VNG0132C	84.2352	78.0715	72.779	53.8757	91.534	84.504	71.2454	166.351	118.017	58.5118	47.5462	93.956
VNG0133G	853.583	719.993	524.008	431.005	941.968	811.238	512.967	362.947	654.459	795.072	441.501	225.494
VNG0134G	179.702	199.516	87.3347	69.2687	178.075	169.008	113.993	75.614	187.755	127.349	115.469	93.956
VNG0136G	460.486	299.274	232.893	200.11	352.822	325.34	270.732	196.596	300.408	313.21	156.223	319.45
VNG0137G	224.627	195.179	145.558	169.324	242.981	126.756	270.732	226.842	158.25	196.187	169.808	357.033
VNG0138H	16.847	13.0119	14.5558	7.69653	11.6498	8.4504	0	0	16.0933	20.6512	6.79232	0
VNG0139H	78.6195	65.0596	58.2232	115.448	76.5557	54.9276	78.3699	60.4912	42.9154	30.9768	33.9616	56.3736
VNG0140H	0	13.0119	14.5558	0	3.32851	0	0	0	5.36442	6.88374	0	0
VNG0141H	22.4627	69.3969	43.6674	92.3583	66.5702	42.252	85.4944	75.614	59.0086	99.8142	61.1309	93.956
VNG0142C	101.082	104.095	101.891	130.841	49.9276	67.6032	128.242	90.7368	61.6908	79.163	156.223	93.956
VNG0143H	5.61568	4.33731	14.5558	7.69653	1.66425	12.6756	35.6227	30.2456	0	17.2094	20.377	0
VNG0144H	140.392	95.4208	378.451	46.1792	113.169	169.008	185.238	75.614	72.4197	65.3955	135.846	37.5824
VNG0146H	190.933	169.155	101.891	200.11	209.696	156.332	185.238	151.228	160.933	172.094	319.239	225.494
VNG0147C	365.019	182.167	72.779	76.9653	218.017	190.134	78.3699	241.965	201.166	175.535	33.9616	75.1648
VNG0148H	0	0	0	0	1.66425	0	0	0	0	0	0	0
VNG0149G	134.776	69.3969	72.779	69.2687	134.805	88.7292	78.3699	60.4912	160.933	110.14	88.3002	112.747
VNG0150H	162.855	186.504	101.891	61.5722	159.768	169.008	99.7435	90.7368	166.297	161.768	115.469	56.3736
VNG0151C	44.9254	73.7342	14.5558	23.0896	73.2272	25.3512	35.6227	0	61.6908	65.3955	27.1693	18.7912
VNG0152G	140.392	117.107	87.3347	61.5722	141.462	101.405	156.74	60.4912	144.839	237.489	129.054	93.956
VNG0153C	275.168	364.334	1266.35	454.095	256.295	350.692	940.439	635.157	195.801	216.838	957.717	357.033
VNG0154G	336.941	208.191	494.897	523.364	232.996	257.737	463.095	362.947	289.679	234.047	638.478	638.901
VNG0156C	44.9254	78.0715	131.002	107.751	34.9493	67.6032	106.868	120.982	53.6442	99.8142	183.393	56.3736
VNG0157G	33.6941	21.6865	14.5558	15.3931	28.2923	12.6756	7.12454	15.1228	21.4577	37.8606	20.377	18.7912
VNG0158G	421.176	711.319	451.23	315.558	574.168	671.807	534.34	287.333	571.311	777.863	584.14	169.121
VNG0159G	179.702	286.262	378.451	438.702	203.039	270.413	199.487	650.28	211.895	268.466	495.839	714.066
VNG0160G	129.161	234.215	407.562	269.378	158.104	202.81	398.974	317.579	115.335	240.931	427.916	93.956
VNG0161G	5795.38	6531.99	7656.35	19041.2	7194.57	5796.97	10017.1	17739	6531.18	5272.95	15962	32978.6
VNG0162G	1022.05	1678.54	2649.15	6041.77	1747.47	1297.14	3284.41	6200.35	1703.2	1345.77	5909.32	13285.4
VNG0163G	1325.3	1487.7	1251.8	600.329	1509.48	1753.46	1061.56	786.385	1553	1727.82	1202.24	845.604
VNG0164G	101.082	73.7342	43.6674	92.3583	108.177	122.531	35.6227	45.3684	93.8774	79.163	61.1309	37.5824
VNG0166G	1134.37	715.656	873.347	631.115	664.038	929.544	584.212	453.684	643.731	681.49	373.578	375.824
VNG0167H	16.847	26.0238	58.2232	61.5722	58.2489	46.4772	42.7472	45.3684	50.962	10.3256	27.1693	18.7912
VNG0168H	185.317	182.167	247.448	338.647	251.302	169.008	206.612	241.965	246.763	251.257	305.654	187.912
VNG0170Cm	185.317	138.794	101.891	53.8757	194.718	122.531	92.619	166.351	152.886	113.582	101.885	206.703
VNG0171C	16.847	0	29.1116	23.0896	0	16.9008	14.2491	45.3684	0	6.88374	0	0
VNG0172G	280.784	173.492	87.3347	61.5722	309.551	215.485	121.117	120.982	284.314	285.675	101.885	0
VNG0174G	488.564	455.417	116.446	100.055	524.24	329.566	149.615	120.982	633.002	832.933	149.431	112.747
VNG0175G	117.929	112.77	43.6674	23.0896	124.819	101.405	71.2454	105.86	147.522	182.419	54.3386	56.3736
VNG0176H	44.9254	34.6985	101.891	2224.3	39.9421	46.4772	142.491	1965.96	42.9154	48.1862	95.0925	1578.46
VNG0177G	3728.81	3057.8	640.455	492.578	3791.17	2923.84	805.073	483.929	4256.67	3015.08	523.009	469.78
VNG0178H	606.493	542.164	524.008	561.846	480.97	566.177	591.336	332.702	512.302	530.048	556.97	357.033
VNG0179C	359.404	234.215	378.451	392.523	331.187	223.936	220.861	272.21	289.679	306.326	366.785	394.615
VNG0180G	5.61568	95.4208	713.234	431.005	38.2779	67.6032	512.967	347.824	32.1865	75.7211	937.34	620.11
VNG0181G	56.1568	65.0596	131.002	130.841	104.848	97.1796	35.6227	90.7368	80.4663	92.9305	67.9232	37.5824
VNG0183G	426.792	412.044	349.339	346.344	462.663	502.799	327.729	241.965	383.556	347.629	237.731	319.45
VNG0184H	39.3098	17.3492	43.6674	7.69653	33.2851	29.5764	0	15.1228	29.5043	20.6512	13.5846	0
VNG0186G	803.042	620.235	1222.69	292.468	675.687	912.643	812.197	332.702	614.226	684.932	393.955	281.868
VNG0187H	101.082	73.7342	0	53.8757	116.498	76.0536	42.7472	15.1228	150.204	79.163	13.5846	56.3736
VNG0188H	0	47.7104	58.2232	76.9653	31.6208	12.6756	21.3736	45.3684	16.0933	44.7443	101.885	169.121
VNG0189C	16.847	17.3492	0	23.0896	29.9566	16.9008	21.3736	30.2456	42.9154	34.4187	40.7539	56.3736
VNG0190C	555.952	464.092	43.6674	46.1792	525.904	367.592	78.3699	60.4912	415.743	478.42	74.7155	112.747
VNG0192G	4953.03	10270.7	10509.3	11221.5	6262.59	9743.31	13415.5	10298.6	5992.06	7795.84	14549.2	15953.7
VNG0194H	2813.46	4805.74	5138.19	6780.64	3222	4723.77	6497.58	5534.94	2963.84	3259.45	5121.41	6332.63
VNG0195H	219.012	203.853	160.114	277.075	267.945	219.71	277.857	302.456	233.352	237.489	264.901	206.703
VNG0196H	11.2314	43.3731	0	7.69653	41.6064	21.126	14.2491	0	21.4577	58.5118	0	0
VNG0197C	701.96	876.136	582.232	423.309	893.705	743.635	498.717	241.965	785.888	998.142	455.086	187.912
VNG0198H	0	8.67462	0	0	8.32127	0	7.12454	0	10.7288	3.44187	0	0
VNG0199H	11.2314	13.0119	0	15.3931	11.6498	12.6756	0	0	10.7288	17.2094	0	0
VNG0200C	5.61568	0	0	0	4.99276	4.2252	7.12454	60.4912	13.4111	3.44187	6.79232	0
VNG0203C	0	8.67462	14.5558	0	6.65702	16.9008	7.12454	15.1228	2.68221	13.7675	6.79232	18.7912
VNG0204H	22.4627	8.67462	0	0	21.6353	8.4504	28.4981	15.1228	16.0933	13.7675	20.377	0
VNG0205H	5.61568	0	0	0	1.66425	0	0	15.1228	5.36442	10.3256	0	0
VNG0207H	2560.75	3118.52	3464.28	4225.39	2304.99	2729.48	3711.88	4597.33	2526.64	2471.26	3063.34	4603.84
VNG0208H	3223.4	3144.55	4308.51	8396.91	2466.43	2678.78	4531.2	8786.34	2266.47	2299.17	3192.39	6915.16
VNG0209H	11124.7	8514.14	23070.9	35735	8507.67	15362.8	14769.2	37897.7	10994.4	10807.5	15873.7	33354.4
VNG0210H	0	0	0	0	0	0	0	0	0	0	0	0
VNG0212H	3127.93	2307.45	8267.69	4802.63	1742.47	3540.72	5756.62	4506.59	1603.96	2113.31	4605.19	2480.44
VNG0213H	0	0	0	0	0	0	0	0	0	0	0	0
VNG0214C	78.6195	34.6985	43.6674	84.6618	79.8842	80.2788	92.619	75.614	67.0553	34.4187	33.9616	75.1648
VNG0215C	101.082	95.4208	174.669	161.627	94.8625	105.63	213.736	211.719	61.6908	68.8374	176.6	75.1648
VNG0216H	5.61568	8.67462	0	0	3.32851	8.4504	0	0	2.68221	6.88374	0	0
VNG0217H	84.2352	65.0596	58.2232	76.9653	94.8625	59.1528	49.8717	181.474	72.4197	72.2793	61.1309	75.1648
VNG0218G	16.847	13.0119	0	30.7861	6.65702	21.126	28.4981	15.1228	24.1399	10.3256	13.5846	37.5824
VNG0219H	129.161	216.865	305.672	184.717	123.155	211.26	299.23	257.088	101.924	265.024	556.97	281.868
VNG0220H	393.098	863.124	1324.58	746.563	480.97	946.445	1731.26	952.736	560.582	1104.84	2363.73	1221.43
VNG0222C	146.008	316.623	655.011	207.806	168.09	329.566	569.963	302.456	185.073	326.978	686.024	469.78
VNG0223G	78.6195	78.0715	145.558	146.234	89.8697	97.1796	156.74	75.614	59.0086	92.9305	101.885	93.956
VNG0226G	89.8509	208.191	363.895	715.777	163.097	118.306	577.087	438.561	91.1952	130.791	427.916	375.824
VNG0227H	112.314	286.262	232.893	200.11	148.119	228.161	341.978	136.105	166.297	213.396	584.14	131.538
VNG0228G	78.6195	82.4089	101.891	84.6618	139.797	97.1796	56.9963	90.7368	104.606	75.7211	47.5462	131.538
VNG0230C	561.568	451.08	786.013	815.832	502.605	595.753	327.729	952.736	536.442	450.885	346.408	920.769
VNG0231C	101.082	130.119	160.114	300.165	96.5268	126.756	249.359	166.351	120.699	134.233	285.277	169.121
VNG0233H	303.247	611.56	145.558	107.751	527.569	342.241	235.11	166.351	514.984	471.536	264.901	206.703
VNG0234C	1549.93	1175.41	669.566	692.687	1454.56	1107	997.435	529.298	1553	1084.19	978.094	544.945
VNG0237H	617.725	390.358	247.448	200.11	604.124	473.222	327.729	241.965	630.32	447.443	176.6	225.494
VNG0238H	56.1568	26.0238	116.446	69.2687	36.6136	46.4772	78.3699	30.2456	29.5043	48.1862	81.5079	18.7912
VNG0239C	482.948	277.588	87.3347	53.8757	404.414	283.088	78.3699	75.614	431.836	244.373	210.562	93.956
VNG0240C	179.702	143.131	232.893	107.751	179.739	181.684	128.242	90.7368	241.399	172.094	156.223	112.747
VNG0240a	33.6941	26.0238	14.5558	15.3931	51.5919	4.2252	35.6227	45.3684	42.9154	30.9768	20.377	0
VNG0243Cm	112.314	86.7462	58.2232	30.7861	139.797	88.7292	49.8717	30.2456	118.017	89.4886	88.3002	131.538
VNG0244H	89.8509	69.3969	349.339	269.378	41.6064	59.1528	128.242	151.228	72.4197	82.6049	183.393	93.956
VNG0245G	95.4666	43.3731	58.2232	76.9653	68.2344	33.8016	99.7435	15.1228	59.0086	48.1862	33.9616	0
VNG0247C	365.019	199.516	436.674	346.344	249.638	219.71	256.483	241.965	166.297	316.652	244.524	112.747
VNG0248C	202.164	459.755	58.2232	30.7861	141.462	405.619	64.1208	15.1228	281.632	509.397	13.5846	18.7912
VNG0249G	971.513	1943.11	131.002	130.841	702.315	1871.76	213.736	151.228	984.371	2010.05	149.431	206.703
VNG0250C	370.635	238.552	524.008	177.02	344.501	435.196	227.985	226.842	399.649	230.605	326.031	206.703
VNG0251C	763.732	320.961	291.116	146.234	569.175	452.096	227.985	332.702	627.637	519.722	298.862	394.615
VNG0252C	1510.62	1023.6	873.347	769.653	1264.83	1081.65	819.322	438.561	1206.99	1235.63	787.909	507.362
VNG0254G	2892.08	2853.95	5574.87	5164.37	2910.78	3080.17	4851.81	4778.8	2754.63	2836.1	5168.96	8531.21
VNG0255C	140.392	121.445	43.6674	38.4826	149.783	88.7292	21.3736	0	126.064	79.163	20.377	93.956
VNG0256H	67.3882	34.6985	14.5558	23.0896	36.6136	21.126	0	0	40.2332	44.7443	0	0
VNG0258H	1387.07	2181.67	989.794	1662.45	1902.24	1702.76	1681.39	1527.4	2397.9	2450.61	1827.13	2611.98
VNG0259G	3032.47	1865.04	975.238	253.985	2206.8	1685.85	1296.67	272.21	2346.93	1717.49	842.248	300.659
VNG0261H	33.6941	112.77	232.893	446.399	56.5846	67.6032	498.717	317.579	115.335	99.8142	366.785	357.033
VNG0262C	67.3882	125.782	247.448	177.02	91.534	130.981	284.981	166.351	75.1019	96.3724	319.239	281.868
VNG0264H	488.564	477.104	1062.57	654.205	407.742	515.474	726.703	529.298	319.183	306.326	604.517	507.362
VNG0265G	870.43	802.402	2256.15	1847.17	778.871	1204.18	1638.64	1920.6	860.99	912.096	1901.85	1691.21
VNG0266H	61.7725	65.0596	29.1116	23.0896	46.5991	63.378	49.8717	0	64.3731	55.0699	20.377	56.3736
VNG0267H	117.929	99.7581	58.2232	76.9653	79.8842	50.7024	71.2454	30.2456	115.335	72.2793	27.1693	37.5824
VNG0268C	39.3098	99.7581	43.6674	107.751	73.2272	67.6032	106.868	105.86	67.0553	86.0468	129.054	56.3736
VNG0270C	499.796	481.441	393.006	107.751	625.76	507.024	413.223	105.86	697.375	461.211	292.07	169.121
VNG0271C	106.698	69.3969	29.1116	15.3931	169.754	42.252	71.2454	0	147.522	68.8374	67.9232	56.3736
VNG0272H	89.8509	65.0596	43.6674	23.0896	64.9059	33.8016	14.2491	0	69.7375	30.9768	6.79232	18.7912
VNG0274C	123.545	117.107	87.3347	300.165	124.819	105.63	185.238	257.088	120.699	148	210.562	187.912
VNG0277G	185.317	147.468	407.562	454.095	164.761	211.26	377.6	665.403	160.933	168.652	353.201	507.362
VNG0280H	50.5411	173.492	320.227	200.11	66.5702	270.413	370.476	241.965	112.653	182.419	584.14	375.824
VNG0281G	151.623	164.818	436.674	100.055	188.061	211.26	356.227	75.614	168.979	144.559	183.393	75.1648
VNG0282H	303.247	416.382	334.783	361.737	232.996	228.161	363.351	362.947	195.801	240.931	380.37	338.242
VNG0283C	561.568	641.922	684.122	377.13	447.684	515.474	790.823	408.315	523.031	444.001	665.647	1071.1
VNG0284C	606.493	377.346	363.895	577.239	504.269	468.997	213.736	468.807	418.425	447.443	292.07	394.615
VNG0285C	365.019	676.62	407.562	107.751	500.941	422.52	306.355	60.4912	464.022	653.955	414.332	150.33
VNG0286C	572.799	906.497	625.899	423.309	693.994	726.734	819.322	423.438	713.468	956.84	1005.26	488.571
VNG0287a	3448.03	3352.74	3609.84	608.026	3158.75	3992.81	2942.43	1088.84	4012.59	4085.5	3769.74	845.604
VNG0289H	84.2352	13.0119	101.891	184.717	81.5485	63.378	56.9963	105.86	37.551	65.3955	122.262	300.659
VNG0291H	33.6941	56.385	131.002	823.528	56.5846	46.4772	128.242	831.754	45.5976	44.7443	332.824	1428.13
VNG0293H	22.4627	125.782	203.781	1623.97	49.9276	46.4772	334.853	1240.07	72.4197	89.4886	502.632	2818.68
VNG0294G	561.568	268.913	189.225	377.13	374.457	354.917	263.608	105.86	305.772	240.931	108.677	93.956
VNG0296H	241.474	151.806	43.6674	115.448	176.411	130.981	99.7435	90.7368	163.615	196.187	81.5079	56.3736
VNG0297H	286.4	260.238	189.225	207.806	384.443	363.367	270.732	241.965	289.679	361.396	210.562	131.538
VNG0298H	67.3882	104.095	101.891	23.0896	76.5557	84.504	71.2454	75.614	75.1019	86.0468	101.885	56.3736
VNG0300C	73.0038	95.4208	87.3347	15.3931	81.5485	122.531	113.993	45.3684	109.971	117.024	115.469	75.1648
VNG0301C	185.317	82.4089	72.779	30.7861	183.068	152.107	42.7472	90.7368	179.708	134.233	40.7539	37.5824
VNG0303G	4941.8	5582.12	14774.1	22273.7	6613.75	7533.53	11100	20037.7	6279.06	4615.55	11220.9	17964.4
VNG0305G	22.4627	0	0	7.69653	26.6281	16.9008	0	0	16.0933	6.88374	0	0
VNG0306C	44.9254	56.385	58.2232	15.3931	64.9059	21.126	7.12454	0	29.5043	27.535	27.1693	18.7912
VNG0307G	50.5411	78.0715	14.5558	38.4826	59.9132	59.1528	35.6227	60.4912	61.6908	68.8374	74.7155	0
VNG0308Gm	28.0784	21.6865	29.1116	0	39.9421	25.3512	14.2491	30.2456	34.8687	55.0699	40.7539	37.5824
VNG0309C	101.082	91.0835	58.2232	76.9653	104.848	63.378	21.3736	60.4912	85.8307	96.3724	27.1693	75.1648
VNG0310C	628.956	316.623	436.674	723.473	530.897	359.142	448.846	347.824	442.565	278.791	292.07	281.868
VNG0311H	252.706	182.167	43.6674	253.985	272.938	232.386	56.9963	196.596	300.408	265.024	129.054	150.33
VNG0312H	859.199	706.981	422.118	261.682	1101.74	701.383	527.216	317.579	796.617	667.723	563.763	169.121
VNG0314G	89.8509	43.3731	14.5558	15.3931	64.9059	63.378	92.619	45.3684	53.6442	82.6049	33.9616	18.7912
VNG0315G	999.591	802.402	320.227	76.9653	1033.5	578.852	398.974	241.965	1043.38	884.561	285.277	357.033
VNG0316C	39.3098	30.3612	29.1116	7.69653	23.2996	63.378	71.2454	60.4912	37.551	51.6281	67.9232	37.5824
VNG0318G	746.885	429.393	320.227	461.792	615.774	545.051	299.23	559.543	576.675	474.978	359.993	300.659
VNG0319H	112.314	21.6865	145.558	200.11	34.9493	84.504	113.993	120.982	53.6442	34.4187	54.3386	112.747
VNG0320H	499.796	412.044	684.122	808.135	446.02	333.791	691.08	861.999	498.891	605.769	801.494	1371.76
VNG0321G	1898.1	3777.8	21222.3	11260	2304.99	5349.1	14868.9	9240.03	1960.7	3496.94	14073.7	7140.66
VNG0322H	162.855	251.564	291.116	307.861	229.667	249.287	277.857	287.333	198.484	237.489	339.616	338.242
VNG0323H	235.859	186.504	145.558	407.916	231.331	215.485	199.487	196.596	203.848	178.977	258.108	263.077
VNG0324G	353.788	494.453	567.676	323.254	294.573	773.212	306.355	468.807	356.734	361.396	414.332	281.868
VNG0326G	1679.09	1426.97	1382.8	777.349	1800.72	1660.5	1389.28	1073.72	1507.4	1366.42	1181.86	845.604
VNG0327G	544.721	346.985	131.002	146.234	615.774	456.322	213.736	181.474	372.827	399.257	156.223	93.956
VNG0329G	819.889	1010.59	567.676	246.289	1038.49	625.33	733.827	317.579	1110.44	1510.98	896.586	225.494
VNG0330G	9608.43	9915.09	6622.88	2239.69	11674.7	7026.51	7309.77	2888.45	12078	13578.2	8524.36	3156.92
VNG0331H	44.9254	30.3612	14.5558	38.4826	21.6353	59.1528	49.8717	105.86	18.7755	24.0931	47.5462	37.5824
VNG0332C	84.2352	73.7342	72.779	107.751	116.498	92.9544	56.9963	105.86	126.064	72.2793	54.3386	56.3736
VNG0335G	550.337	459.755	305.672	130.841	507.598	401.394	220.861	105.86	386.238	444.001	149.431	75.1648
VNG0335a	101.082	138.794	116.446	53.8757	174.747	173.233	106.868	60.4912	131.428	141.117	67.9232	56.3736
VNG0335b	67.3882	65.0596	29.1116	7.69653	59.9132	109.855	142.491	45.3684	77.7841	103.256	122.262	56.3736
VNG0337H	0	0	0	0	0	0	0	0	0	0	0	0
VNG0339H	67.3882	8.67462	58.2232	223.199	33.2851	21.126	64.1208	196.596	24.1399	24.0931	149.431	225.494
VNG0340C	353.788	247.227	596.787	323.254	309.551	329.566	441.721	272.21	260.174	309.768	285.277	206.703
VNG0342G	1813.86	2389.86	2328.93	2062.67	2291.68	2239.36	3056.43	1633.26	2100.17	2268.19	2397.69	1785.16
VNG0343H	174.086	199.516	189.225	153.931	193.054	143.657	277.857	166.351	187.755	185.861	285.277	187.912
VNG0345G	1325.3	819.751	1135.35	1608.57	1174.96	853.49	1025.93	1330.81	925.363	781.305	787.909	1127.47
VNG0346H	11.2314	17.3492	87.3347	15.3931	24.9638	21.126	28.4981	105.86	21.4577	27.535	47.5462	75.1648
VNG0347H	56.1568	117.107	247.448	330.951	74.8914	185.909	192.362	272.21	53.6442	103.256	196.977	281.868
VNG0349Gm	1302.84	1158.06	2139.7	2755.36	1078.44	1466.14	1752.64	3069.93	1161.4	1280.38	1888.27	3269.67
VNG0351C	342.556	264.576	494.897	454.095	336.179	325.34	270.732	710.771	359.416	440.559	421.124	695.274
VNG0352H	213.396	121.445	218.337	138.537	151.447	122.531	313.48	90.7368	152.886	172.094	373.578	263.077
VNG0354C	179.702	160.48	291.116	531.06	136.469	181.684	170.989	317.579	147.522	113.582	271.693	206.703
VNG0355G	314.478	576.862	1484.69	1754.81	384.443	680.257	1410.66	1754.24	461.34	612.653	1847.51	1428.13
VNG0357H	5.61568	0	14.5558	0	1.66425	0	7.12454	0	2.68221	0	6.79232	0
VNG0359C	415.56	420.719	1310.02	2093.46	409.407	591.528	1147.05	1300.56	394.285	488.746	1175.07	939.56
VNG0360C	56.1568	108.433	160.114	346.344	76.5557	101.405	213.736	347.824	61.6908	106.698	169.808	394.615
VNG0361C	286.4	338.31	480.341	854.314	396.093	278.863	384.725	650.28	356.734	364.838	251.316	526.154
VNG0363G	101.082	147.468	72.779	269.378	108.177	114.08	85.4944	196.596	115.335	168.652	108.677	187.912
VNG0364G	219.012	268.913	393.006	215.503	186.396	228.161	334.853	166.351	214.577	209.954	196.977	131.538
VNG0365G	393.098	203.853	189.225	230.896	342.836	194.359	163.864	241.965	284.314	172.094	176.6	375.824
VNG0367H	11.2314	17.3492	43.6674	15.3931	6.65702	21.126	14.2491	15.1228	13.4111	3.44187	20.377	37.5824
VNG0368C	151.623	138.794	116.446	123.144	109.841	76.0536	206.612	90.7368	123.382	123.907	203.77	93.956
VNG0370Hm	404.329	333.973	72.779	15.3931	382.779	249.287	113.993	60.4912	439.883	347.629	67.9232	93.956
VNG0371G	713.191	316.623	131.002	146.234	604.124	321.115	156.74	75.614	627.637	278.791	224.147	37.5824
VNG0373H	213.396	281.925	101.891	76.9653	244.645	253.512	121.117	60.4912	252.128	268.466	122.262	131.538
VNG0374G	438.023	355.659	101.891	246.289	477.641	228.161	178.113	211.719	450.611	309.768	129.054	357.033
VNG0375G	415.56	164.818	116.446	123.144	292.909	169.008	106.868	75.614	230.67	165.21	88.3002	56.3736
VNG0376G	3453.64	2606.72	3435.17	3448.04	2910.78	3025.24	3120.55	3614.35	2446.18	1882.7	2499.57	3401.21
VNG0378C	106.698	156.143	87.3347	53.8757	188.061	173.233	71.2454	75.614	163.615	213.396	47.5462	37.5824
VNG0380G	971.513	1132.04	422.118	384.826	996.888	815.464	299.23	211.719	820.757	1232.19	298.862	112.747
VNG0382G	73.0038	212.528	262.004	230.896	143.126	287.314	227.985	226.842	142.157	144.559	332.824	225.494
VNG0383H	112.314	104.095	87.3347	161.627	94.8625	71.8284	128.242	75.614	80.4663	61.9537	95.0925	131.538
VNG0384G	185.317	173.492	203.781	300.165	247.974	215.485	178.113	423.438	246.763	196.187	271.693	319.45
VNG0386Gm	95.4666	78.0715	14.5558	46.1792	89.8697	46.4772	128.242	75.614	56.3264	82.6049	115.469	37.5824
VNG0387G	16.847	30.3612	87.3347	46.1792	54.9204	42.252	35.6227	30.2456	50.962	37.8606	95.0925	93.956
VNG0388C	61.7725	112.77	87.3347	184.717	94.8625	80.2788	56.9963	90.7368	67.0553	58.5118	74.7155	225.494
VNG0389C	146.008	169.155	218.337	292.468	211.36	245.062	320.604	241.965	152.886	220.28	244.524	357.033
VNG0390G	381.866	251.564	218.337	69.2687	269.609	257.737	128.242	45.3684	249.446	227.163	54.3386	18.7912
VNG0391C	89.8509	134.457	116.446	184.717	101.52	130.981	106.868	15.1228	123.382	103.256	156.223	112.747
VNG0393C	336.941	438.068	509.453	785.046	354.486	333.791	569.963	786.385	461.34	499.071	719.986	770.439
VNG0394C	7418.31	5994.16	3435.17	16601.4	6713.6	6789.9	3077.8	14064.2	6952.29	5579.27	2893.53	14957.8
VNG0396C	5.61568	8.67462	0	7.69653	33.2851	12.6756	14.2491	0	42.9154	6.88374	6.79232	18.7912
VNG0398G	129.161	169.155	58.2232	115.448	148.119	156.332	92.619	45.3684	136.793	178.977	108.677	56.3736
VNG0399H	292.015	212.528	203.781	638.812	279.595	198.584	249.359	423.438	217.259	230.605	312.447	432.198
VNG0401G	1044.52	1079.99	786.013	1885.65	1065.12	887.292	805.073	1890.35	1027.29	826.049	889.794	1916.7
VNG0402H	95.4666	325.298	407.562	1677.84	113.169	325.34	698.204	1512.28	77.7841	172.094	774.325	2236.15
VNG0403G	2066.57	1279.51	1280.91	700.384	1556.08	1656.28	919.065	816.631	1303.55	1214.98	645.27	394.615
VNG0404H	162.855	195.179	262.004	253.985	161.433	207.035	313.48	272.21	163.615	192.745	482.255	187.912
VNG0405C	387.482	333.973	291.116	138.537	371.129	261.962	128.242	136.105	244.081	247.815	196.977	150.33
VNG0406C	213.396	164.818	174.669	123.144	154.776	312.665	106.868	166.351	158.25	130.791	156.223	93.956
VNG0407H	247.09	425.056	320.227	161.627	357.815	439.421	520.091	347.824	396.967	478.42	448.293	375.824
VNG0408H	219.012	368.671	262.004	146.234	259.624	270.413	235.11	136.105	337.959	268.466	244.524	150.33
VNG0409C	1061.36	988.906	1339.13	315.558	1198.26	1107	1275.29	287.333	1091.66	853.584	713.194	300.659
VNG0410G	1123.14	1327.22	494.897	315.558	1363.02	1098.55	626.959	257.088	1416.21	1476.56	638.478	450.989
VNG0412G	752.501	1396.61	611.343	600.329	792.185	1415.44	434.597	574.666	748.337	998.142	434.709	544.945
VNG0414G	269.553	1717.57	655.011	584.936	261.288	2015.42	683.955	710.771	362.098	619.537	631.686	375.824
VNG0415G	219.012	902.16	131.002	169.324	242.981	1073.2	249.359	136.105	244.081	357.955	169.808	150.33
VNG0417H	134.776	104.095	43.6674	100.055	71.5629	101.405	49.8717	90.7368	53.6442	113.582	67.9232	150.33
VNG0419C	196.549	160.48	276.56	300.165	161.433	143.657	341.978	332.702	193.119	130.791	380.37	413.406
VNG0420H	286.4	164.818	131.002	361.737	256.295	291.539	192.362	347.824	327.23	175.535	135.846	319.45
VNG0421C	179.702	130.119	29.1116	23.0896	129.812	152.107	28.4981	45.3684	160.933	103.256	61.1309	37.5824
VNG0422G	168.47	147.468	262.004	638.812	156.44	147.882	220.861	620.035	126.064	96.3724	258.108	413.406
VNG0424C	814.274	442.405	393.006	346.344	570.839	435.196	363.351	241.965	394.285	320.094	353.201	281.868
VNG0425G	235.859	277.588	145.558	84.6618	257.959	240.836	170.989	166.351	254.81	240.931	196.977	150.33
VNG0426G	668.266	225.54	29.1116	76.9653	544.211	266.188	78.3699	105.86	466.705	282.233	33.9616	93.956
VNG0427G	381.866	299.274	407.562	746.563	412.735	253.512	249.359	544.421	375.51	251.257	326.031	657.692
VNG0428G	95.4666	151.806	174.669	69.2687	143.126	185.909	170.989	166.351	150.204	117.024	292.07	187.912
VNG0429H	89.8509	125.782	101.891	69.2687	143.126	109.855	78.3699	75.614	142.157	123.907	54.3386	56.3736
VNG0430H	56.1568	69.3969	0	92.3583	73.2272	84.504	35.6227	45.3684	93.8774	89.4886	33.9616	75.1648
VNG0431G	415.56	229.877	131.002	238.592	339.508	257.737	85.4944	120.982	329.912	178.977	135.846	319.45
VNG0433C	123.545	112.77	116.446	61.5722	131.476	122.531	99.7435	60.4912	136.793	161.768	54.3386	37.5824
VNG0435H	73.0038	60.7223	174.669	323.254	94.8625	50.7024	170.989	257.088	104.606	99.8142	210.562	281.868
VNG0436G	623.34	537.826	975.238	1400.77	647.395	502.799	733.827	998.105	512.302	523.164	1046.02	789.23
VNG0437C	39.3098	82.4089	189.225	100.055	33.2851	105.63	192.362	257.088	72.4197	117.024	129.054	169.121
VNG0438G	482.948	195.179	174.669	84.6618	322.865	194.359	113.993	75.614	217.259	148	163.016	56.3736
VNG0439C	1263.53	1179.75	1077.13	738.867	1239.87	1280.24	911.941	544.421	1209.68	1252.84	699.609	281.868
VNG0440C	286.4	225.54	218.337	431.005	286.252	257.737	406.099	423.438	211.895	213.396	237.731	563.736
VNG0441H	39.3098	30.3612	72.779	7.69653	36.6136	29.5764	28.4981	15.1228	40.2332	20.6512	54.3386	37.5824
VNG0442G	336.941	416.382	436.674	300.165	377.786	414.07	349.102	378.07	327.23	330.42	353.201	319.45
VNG0444G	320.094	238.552	524.008	315.558	269.609	333.791	256.483	226.842	289.679	323.536	251.316	244.286
VNG0446G	33.6941	47.7104	72.779	15.3931	48.2634	29.5764	28.4981	90.7368	34.8687	68.8374	13.5846	37.5824
VNG0447H	219.012	234.215	567.676	392.523	242.981	333.791	548.589	317.579	268.221	351.071	550.178	244.286
VNG0448G	129.161	95.4208	101.891	146.234	118.162	126.756	128.242	45.3684	85.8307	117.024	108.677	169.121
VNG0450C	56.1568	69.3969	58.2232	92.3583	83.2127	84.504	64.1208	105.86	96.5596	86.0468	81.5079	93.956
VNG0451G	628.956	1171.07	1193.57	931.28	657.38	1436.57	1432.03	786.385	681.282	791.63	821.871	1052.31
VNG0452G	438.023	706.981	756.901	792.742	351.158	1204.18	790.823	831.754	614.226	471.536	495.839	958.351
VNG0453G	645.803	1622.15	2227.04	2455.19	817.149	2890.04	2294.1	1860.1	1121.16	963.724	1555.44	2029.45
VNG0455G	331.325	572.525	655.011	738.867	299.566	802.788	776.574	483.929	300.408	344.187	570.555	920.769
VNG0457G	898.509	1236.13	1426.47	1262.23	800.506	2344.99	1888	1043.47	882.447	722.793	1066.39	1259.01
VNG0458G	28.0784	121.445	640.455	130.841	26.6281	130.981	797.948	272.21	32.1865	48.1862	584.14	187.912
VNG0459G	2218.19	2081.91	786.013	323.254	1930.54	1791.48	990.31	181.474	1692.48	1541.96	747.155	150.33
VNG0461G	1083.83	802.402	232.893	246.289	948.625	815.464	463.095	287.333	970.96	939.631	326.031	263.077
VNG0462C	22.4627	34.6985	29.1116	38.4826	39.9421	12.6756	21.3736	0	16.0933	30.9768	27.1693	56.3736
VNG0463C	50.5411	47.7104	58.2232	92.3583	41.6064	42.252	56.9963	105.86	77.7841	48.1862	67.9232	56.3736
VNG0465Gm	39.3098	60.7223	160.114	69.2687	59.9132	50.7024	78.3699	90.7368	48.2798	44.7443	88.3002	18.7912
VNG0466C	67.3882	17.3492	29.1116	100.055	61.5774	8.4504	56.9963	45.3684	40.2332	41.3024	54.3386	37.5824
VNG0467G	1291.61	620.235	829.68	1462.34	991.896	629.555	740.952	1708.88	1137.26	540.374	753.948	2142.2
VNG0468C	432.407	268.913	276.56	130.841	291.245	249.287	242.234	181.474	222.623	340.745	156.223	150.33
VNG0469H	11.2314	21.6865	43.6674	38.4826	16.6425	16.9008	42.7472	30.2456	13.4111	13.7675	61.1309	93.956
VNG0470G	11.2314	8.67462	29.1116	30.7861	1.66425	8.4504	0	30.2456	10.7288	27.535	20.377	0
VNG0471C	73.0038	73.7342	14.5558	23.0896	48.2634	46.4772	7.12454	0	50.962	68.8374	27.1693	18.7912
VNG0472H	219.012	303.612	87.3347	92.3583	306.223	185.909	163.864	30.2456	222.623	357.955	169.808	75.1648
VNG0473G	3369.41	1353.24	1513.8	1200.66	3408.39	2315.41	769.45	1799.61	4093.05	3390.24	821.871	1277.8
VNG0474G	2139.57	1014.93	567.676	738.867	2012.08	819.689	534.34	665.403	1901.69	1590.14	414.332	845.604
VNG0475C	117.929	91.0835	14.5558	76.9653	146.454	114.08	64.1208	30.2456	160.933	158.326	54.3386	0
VNG0475a	39.3098	43.3731	14.5558	15.3931	43.2706	25.3512	21.3736	45.3684	59.0086	37.8606	6.79232	93.956
VNG0478C	117.929	65.0596	116.446	84.6618	114.834	50.7024	113.993	90.7368	109.971	123.907	163.016	37.5824
VNG0479G	95.4666	78.0715	116.446	138.537	29.9566	46.4772	49.8717	45.3684	67.0553	37.8606	122.262	131.538
VNG0481G	668.266	667.945	553.12	523.364	645.731	684.482	634.084	347.824	657.142	640.188	753.948	357.033
VNG0482H	39.3098	56.385	174.669	261.682	44.9349	46.4772	149.615	166.351	64.3731	55.0699	210.562	300.659
VNG0483C	280.784	264.576	494.897	808.135	274.602	342.241	398.974	877.122	262.857	234.047	631.686	751.648
VNG0484G	269.553	351.322	1149.91	469.488	209.696	363.367	1075.8	483.929	187.755	282.233	876.209	582.527
VNG0485H	162.855	108.433	43.6674	30.7861	173.082	92.9544	113.993	45.3684	201.166	117.024	88.3002	18.7912
VNG0486G	376.251	333.973	218.337	69.2687	309.551	219.71	242.234	45.3684	354.052	437.118	135.846	56.3736
VNG0487H	488.564	750.354	101.891	69.2687	540.883	447.871	270.732	105.86	579.358	750.328	251.316	56.3736
VNG0488H	303.247	234.215	58.2232	92.3583	236.324	249.287	135.366	30.2456	300.408	265.024	74.7155	75.1648
VNG0489G	904.124	1040.95	524.008	577.239	1264.83	980.246	427.472	620.035	1161.4	1221.86	686.024	1071.1
VNG0491G	7300.38	5174.41	4468.63	3871.35	6623.73	7808.17	3654.89	3826.07	6842.32	6518.9	3348.61	4265.6
VNG0492H	129.161	121.445	145.558	69.2687	114.834	114.08	99.7435	90.7368	104.606	113.582	88.3002	169.121
VNG0494G	1005.21	598.549	218.337	307.861	803.835	557.726	334.853	529.298	807.345	643.63	305.654	206.703
VNG0496H	769.348	537.826	189.225	123.144	695.658	490.123	227.985	105.86	488.162	519.722	359.993	225.494
VNG0498C	151.623	125.782	72.779	192.413	211.36	156.332	128.242	166.351	182.39	196.187	129.054	300.659
VNG0499G	258.321	130.119	72.779	130.841	164.761	122.531	92.619	181.474	139.475	103.256	101.885	150.33
VNG0500G	112.314	177.83	407.562	338.647	108.177	130.981	520.091	499.052	139.475	154.884	434.709	488.571
VNG0501G	84.2352	99.7581	29.1116	84.6618	86.5412	80.2788	78.3699	60.4912	118.017	72.2793	67.9232	18.7912
VNG0502G	44.9254	65.0596	262.004	177.02	66.5702	67.6032	99.7435	287.333	32.1865	65.3955	196.977	338.242
VNG0503C	33.6941	26.0238	87.3347	46.1792	43.2706	33.8016	35.6227	60.4912	16.0933	17.2094	47.5462	75.1648
VNG0504G	730.038	520.477	291.116	230.896	765.557	490.123	206.612	136.105	557.9	574.792	346.408	225.494
VNG0505C	28.0784	39.0358	43.6674	30.7861	28.2923	33.8016	21.3736	60.4912	29.5043	55.0699	27.1693	37.5824
VNG0506H	28.0784	0	14.5558	0	21.6353	12.6756	14.2491	15.1228	24.1399	20.6512	27.1693	0
VNG0507C	202.164	242.889	116.446	53.8757	257.959	190.134	178.113	75.614	278.95	189.303	251.316	112.747
VNG0508H	140.392	78.0715	116.446	200.11	99.8553	42.252	128.242	45.3684	107.288	48.1862	81.5079	75.1648
VNG0509H	123.545	169.155	72.779	84.6618	176.411	63.378	106.868	45.3684	107.288	86.0468	67.9232	37.5824
VNG0510G	836.736	667.945	1237.24	2131.94	802.171	701.383	1175.55	1829.86	871.719	598.885	760.74	1935.49
VNG0511H	0	13.0119	14.5558	0	8.32127	0	0	0	2.68221	0	0	0
VNG0512G	117.929	121.445	43.6674	53.8757	83.2127	118.306	71.2454	75.614	109.971	103.256	67.9232	18.7912
VNG0514C	286.4	403.37	189.225	84.6618	274.602	266.188	256.483	151.228	332.594	299.443	196.977	112.747
VNG0516H	112.314	91.0835	87.3347	246.289	119.826	135.206	135.366	211.719	104.606	79.163	88.3002	375.824
VNG0518H	39.3098	69.3969	58.2232	446.399	71.5629	50.7024	99.7435	317.579	45.5976	65.3955	163.016	845.604
VNG0520H	146.008	160.48	567.676	4463.99	111.505	139.432	698.204	5444.21	118.017	117.024	1372.05	5900.44
VNG0521G	539.105	490.116	480.341	1062.12	609.117	566.177	434.597	665.403	544.489	474.978	455.086	751.648
VNG0523G	162.855	112.77	203.781	223.199	88.2055	169.008	213.736	317.579	80.4663	110.14	190.185	187.912
VNG0524G	1089.44	1257.82	1135.35	1962.61	1171.64	1250.66	1196.92	2162.56	1290.14	1125.49	1324.5	2067.03
VNG0525C	1690.32	2012.51	2794.71	5556.89	1536.11	1859.09	2828.44	5519.82	1563.73	1831.08	2825.61	4829.34
VNG0527C	2083.42	2749.85	2358.04	5441.44	1940.52	2366.11	2707.32	5066.14	2110.9	2412.75	3117.68	5768.9
VNG0529H	16.847	8.67462	14.5558	23.0896	11.6498	25.3512	7.12454	15.1228	13.4111	20.6512	33.9616	0
VNG0530G	539.105	425.056	291.116	515.667	507.598	312.665	199.487	514.175	407.696	330.42	210.562	526.154
VNG0532H	0	0	0	0	0	4.2252	14.2491	0	5.36442	3.44187	20.377	0
VNG0533H	157.239	299.274	989.794	384.826	218.017	295.764	1097.18	423.438	227.988	254.698	1358.46	601.318
VNG0534C	303.247	221.203	465.785	253.985	209.696	215.485	391.849	151.228	198.484	185.861	563.763	357.033
VNG0535C	11.2314	60.7223	349.339	823.528	31.6208	63.378	156.74	604.912	29.5043	51.6281	393.955	714.066
VNG0536G	73.0038	130.119	465.785	669.598	111.505	147.882	370.476	514.175	123.382	92.9305	359.993	657.692
VNG0537C	1572.39	2749.85	2838.38	384.826	1394.65	3008.34	1645.77	514.175	1740.75	2061.68	2322.97	526.154
VNG0539C	73.0038	234.215	72.779	38.4826	101.52	164.783	78.3699	30.2456	118.017	127.349	108.677	0
VNG0540G	758.117	1301.19	567.676	53.8757	698.987	1001.37	648.333	45.3684	633.002	629.862	706.401	75.1648
VNG0541G	713.191	581.199	858.792	531.06	765.557	853.49	577.087	453.684	716.15	636.746	475.462	394.615
VNG0542C	73.0038	52.0477	160.114	123.144	68.2344	50.7024	49.8717	105.86	48.2798	61.9537	108.677	112.747
VNG0543H	112.314	182.167	72.779	84.6618	161.433	130.981	78.3699	90.7368	179.708	161.768	47.5462	93.956
VNG0544H	0	0	0	0	0	0	0	0	0	6.88374	0	0
VNG0546C	3627.73	3439.49	1310.02	777.349	4049.13	3274.53	1175.55	1164.46	4425.65	3806.71	1209.03	1409.34
VNG0548C	230.243	164.818	116.446	23.0896	186.396	139.432	78.3699	15.1228	131.428	154.884	40.7539	75.1648
VNG0549G	2521.44	2663.11	887.903	538.757	2762.66	2522.44	976.061	438.561	2904.83	2798.24	1093.56	1071.1
VNG0550G	977.128	863.124	262.004	300.165	712.301	671.807	455.97	272.21	807.345	722.793	278.485	281.868
VNG0551G	359.404	438.068	218.337	115.448	299.566	333.791	178.113	211.719	458.658	399.257	237.731	56.3736
VNG0553C	808.658	516.14	553.12	808.135	708.972	811.238	783.699	725.894	579.358	640.188	631.686	695.274
VNG0555C	589.646	546.501	509.453	592.633	499.276	540.826	420.348	680.526	525.713	523.164	448.293	676.483
VNG0556G	16.847	17.3492	131.002	30.7861	24.9638	29.5764	42.7472	30.2456	32.1865	48.1862	61.1309	37.5824
VNG0557H	578.415	377.346	713.234	1323.8	489.291	464.772	783.699	1164.46	517.667	371.722	801.494	1785.16
VNG0559G	1151.21	819.751	262.004	500.274	1219.9	933.769	306.355	514.175	1150.67	705.583	285.277	507.362
VNG0560C	533.49	884.811	509.453	746.563	750.579	768.986	598.461	816.631	901.223	922.421	618.101	732.857
VNG0562C	511.027	841.438	320.227	507.971	582.489	785.887	555.714	620.035	665.188	881.119	475.462	582.527
VNG0563G	471.717	563.85	393.006	492.578	562.518	553.501	406.099	483.929	549.853	585.118	509.424	375.824
VNG0564H	370.635	299.274	262.004	207.806	327.858	304.214	178.113	241.965	324.548	326.978	339.616	93.956
VNG0565C	353.788	468.429	320.227	377.13	292.909	409.844	299.23	362.947	354.052	299.443	264.901	263.077
VNG0566C	252.706	290.6	247.448	238.592	272.938	257.737	220.861	166.351	292.361	299.443	251.316	206.703
VNG0568C	235.859	333.973	174.669	277.075	242.981	266.188	192.362	287.333	209.212	285.675	285.277	187.912
VNG0570Hm	112.314	104.095	58.2232	46.1792	79.8842	71.8284	49.8717	105.86	69.7375	61.9537	74.7155	18.7912
VNG0571C	645.803	628.91	494.897	584.936	584.153	612.654	292.106	544.421	563.264	585.118	434.709	263.077
VNG0572G	336.941	316.623	320.227	230.896	394.428	346.466	213.736	226.842	399.649	364.838	251.316	131.538
VNG0573C	1314.07	906.497	611.343	469.488	1219.9	992.922	441.721	347.824	1274.05	891.444	475.462	789.23
VNG0574C	662.65	728.668	538.564	238.592	698.987	599.978	562.838	332.702	815.392	712.467	434.709	169.121
VNG0575G	331.325	238.552	232.893	146.234	249.638	266.188	192.362	166.351	268.221	230.605	135.846	75.1648
VNG0576C	5.61568	52.0477	29.1116	7.69653	24.9638	21.126	28.4981	0	24.1399	27.535	47.5462	18.7912
VNG0578H	831.121	611.56	262.004	885.101	732.272	642.23	413.223	559.543	694.693	530.048	407.539	488.571
VNG0579H	595.262	407.707	320.227	384.826	475.977	460.547	470.219	574.666	520.349	406.141	475.462	450.989
VNG0581H	112.314	138.794	58.2232	161.627	124.819	152.107	199.487	196.596	139.475	120.465	183.393	206.703
VNG0582C	2661.83	2081.91	2649.15	10652	2687.77	3346.36	2814.19	8362.91	3156.96	2667.45	3769.74	9696.26
VNG0583G	3678.27	3335.39	3275.05	9412.85	3027.28	2885.81	3540.89	7727.75	2690.26	2777.59	3138.05	6614.5
VNG0584H	1724.01	2068.9	1179.02	2162.72	1794.07	1736.56	1660.02	1784.49	1606.64	1631.45	1473.93	2856.26
VNG0585H	1111.9	958.545	742.345	1654.75	921.997	730.96	733.827	1028.35	745.655	815.723	631.686	1202.64
VNG0586C	1280.38	1023.6	946.126	1077.51	1091.75	1132.35	869.193	801.508	1134.58	946.514	719.986	1146.26
VNG0587H	454.87	346.985	218.337	446.399	449.349	245.062	227.985	378.07	378.192	309.768	264.901	357.033
VNG0590H	157.239	216.865	218.337	177.02	189.725	143.657	142.491	272.21	177.026	172.094	122.262	169.121
VNG0591C	78.6195	30.3612	72.779	123.144	49.9276	54.9276	85.4944	30.2456	61.6908	55.0699	88.3002	112.747
VNG0592G	1364.61	1084.33	1179.02	515.667	1576.05	1816.84	619.835	756.14	1472.53	2092.66	774.325	563.736
VNG0593G	842.352	412.044	232.893	207.806	590.81	515.474	270.732	166.351	525.713	409.583	142.639	75.1648
VNG0594H	22.4627	47.7104	43.6674	76.9653	33.2851	25.3512	42.7472	90.7368	29.5043	20.6512	40.7539	75.1648
VNG0595H	22.4627	39.0358	58.2232	107.751	29.9566	50.7024	71.2454	75.614	32.1865	24.0931	40.7539	93.956
VNG0596H	0	0	0	23.0896	1.66425	4.2252	0	0	2.68221	0	6.79232	0
VNG0597H	634.572	394.695	218.337	161.627	624.095	566.177	384.725	105.86	823.439	474.978	393.955	131.538
VNG0598C	331.325	268.913	131.002	30.7861	311.216	228.161	71.2454	75.614	236.035	268.466	74.7155	93.956
VNG0599C	50.5411	43.3731	14.5558	7.69653	44.9349	12.6756	14.2491	30.2456	53.6442	44.7443	13.5846	18.7912
VNG0600C	336.941	433.731	116.446	46.1792	391.1	257.737	149.615	30.2456	335.276	323.536	142.639	93.956
VNG0601H	89.8509	30.3612	58.2232	46.1792	48.2634	50.7024	7.12454	60.4912	64.3731	20.6512	27.1693	93.956
VNG0602C	61.7725	82.4089	320.227	261.682	156.44	223.936	327.729	241.965	134.111	141.117	305.654	206.703
VNG0604H	73.0038	121.445	160.114	238.592	98.191	50.7024	178.113	151.228	77.7841	96.3724	183.393	319.45
VNG0606G	550.337	399.032	669.566	446.399	411.071	422.52	470.219	241.965	364.781	433.676	400.747	338.242
VNG0608C	134.776	203.853	87.3347	53.8757	206.368	139.432	49.8717	75.614	214.577	234.047	101.885	18.7912
VNG0609C	825.505	919.509	480.341	315.558	1284.8	899.968	562.838	408.315	1145.3	1139.26	502.632	375.824
VNG0610G	230.243	286.262	101.891	53.8757	307.887	223.936	56.9963	75.614	246.763	254.698	54.3386	37.5824
VNG0611H	202.164	143.131	524.008	469.488	114.834	215.485	406.099	559.543	144.839	127.349	359.993	263.077
VNG0612H	5.61568	17.3492	0	0	0	0	7.12454	0	16.0933	17.2094	6.79232	0
VNG0613H	0	0	14.5558	38.4826	3.32851	4.2252	0	90.7368	0	3.44187	13.5846	18.7912
VNG0614G	67.3882	73.7342	203.781	2093.46	79.8842	67.6032	349.102	1844.98	59.0086	65.3955	258.108	1954.28
VNG0615C	162.855	234.215	291.116	161.627	174.747	232.386	306.355	151.228	198.484	275.35	346.408	187.912
VNG0617H	1426.38	5226.46	5967.87	5633.86	1635.96	4677.3	7381.02	4778.8	2046.53	6284.86	6106.3	4058.9
VNG0620G	1016.44	3608.64	3347.83	3371.08	1344.72	3502.69	4367.34	2918.7	1679.06	4884.01	3959.92	2386.48
VNG0622H	123.545	182.167	232.893	715.777	118.162	228.161	270.732	529.298	126.064	192.745	251.316	526.154
VNG0623G	241.474	255.901	538.564	269.378	251.302	367.592	363.351	211.719	273.586	189.303	400.747	150.33
VNG0624H	39.3098	95.4208	0	30.7861	74.8914	97.1796	28.4981	30.2456	80.4663	61.9537	40.7539	18.7912
VNG0626G	129.161	65.0596	29.1116	38.4826	91.534	109.855	21.3736	15.1228	72.4197	55.0699	47.5462	37.5824
VNG0627G	56.1568	86.7462	189.225	100.055	71.5629	114.08	142.491	166.351	61.6908	58.5118	149.431	93.956
VNG0628G	2223.81	1093	1179.02	261.682	1719.17	1140.8	1097.18	151.228	1660.29	967.166	1093.56	225.494
VNG0629G	561.568	520.477	524.008	746.563	472.648	549.276	598.461	710.771	571.311	567.909	427.916	864.395
VNG0630G	123.545	104.095	29.1116	76.9653	139.797	63.378	56.9963	120.982	136.793	96.3724	81.5079	131.538
VNG0631C	258.321	320.961	87.3347	100.055	296.237	270.413	199.487	90.7368	257.492	296.001	183.393	18.7912
VNG0632G	269.553	975.894	218.337	692.687	213.025	1314.04	149.615	408.315	222.623	419.908	190.185	338.242
VNG0633G	106.698	446.743	160.114	246.289	59.9132	692.933	149.615	226.842	123.382	141.117	149.431	338.242
VNG0635G	578.415	646.259	203.781	646.508	698.987	561.952	313.48	710.771	852.943	667.723	373.578	469.78
VNG0636G	836.736	997.581	451.23	461.792	980.246	680.257	470.219	468.807	1196.27	943.072	509.424	563.736
VNG0637G	1583.62	1956.13	1062.57	1154.48	1860.64	1559.1	1175.55	1436.67	1931.19	1934.33	1154.69	1503.3
VNG0639G	1903.72	2671.78	1004.35	1677.84	2557.96	2171.75	1047.31	1240.07	2840.46	2684.66	1385.63	1672.42
VNG0640G	1471.31	1687.21	1004.35	1670.15	1511.14	1723.88	826.446	1285.44	1746.12	1751.91	862.625	1390.55
VNG0641C	336.941	585.537	349.339	215.503	602.46	540.826	256.483	317.579	638.366	595.444	271.693	244.286
VNG0642C	336.941	412.044	87.3347	153.931	322.865	384.493	142.491	90.7368	383.556	364.838	135.846	131.538
VNG0643G	730.038	420.719	422.118	284.771	570.839	490.123	270.732	393.193	573.993	495.629	305.654	300.659
VNG0646G	2566.37	3452.5	1266.35	1978.01	2987.34	3194.25	1603.02	1345.93	3087.22	3438.43	1569.03	1540.88
VNG0647G	2583.21	3652.01	1499.25	2047.28	2805.93	3173.13	1745.51	1739.12	3291.07	3954.71	1752.42	2085.82
VNG0648G	2027.26	2654.43	1106.24	1362.29	2353.26	2644.98	1375.04	892.245	2837.78	2867.08	1154.69	1259.01
VNG0650C	275.168	225.54	276.56	346.344	272.938	283.088	185.238	378.07	278.95	268.466	196.977	169.121
VNG0651G	112.314	112.77	203.781	323.254	129.812	152.107	270.732	347.824	158.25	92.9305	264.901	319.45
VNG0652H	5.61568	0	0	0	3.32851	0	14.2491	0	0	3.44187	20.377	37.5824
VNG0653G	61.7725	56.385	553.12	484.881	64.9059	67.6032	299.23	952.736	80.4663	34.4187	665.647	657.692
VNG0654C	89.8509	73.7342	189.225	146.234	76.5557	63.378	99.7435	272.21	107.288	79.163	359.993	450.989
VNG0656H	112.314	30.3612	14.5558	123.144	69.8987	97.1796	7.12454	60.4912	88.513	65.3955	47.5462	75.1648
VNG0657G	5048.5	5300.19	3478.83	7019.23	5560.27	5868.8	3911.37	4990.52	5313.46	5166.25	3104.09	4810.55
VNG0659H	949.05	841.438	247.448	307.861	918.668	629.555	220.861	166.351	901.223	791.63	163.016	244.286
VNG0660H	561.568	294.937	232.893	531.06	472.648	380.268	156.74	499.052	386.238	306.326	244.524	432.198
VNG0662G	2616.91	2277.09	1164.46	2786.14	2770.98	2142.18	997.435	1663.51	1856.09	1868.94	1310.92	1390.55
VNG0664G	190.933	117.107	116.446	230.896	181.404	156.332	85.4944	257.088	203.848	172.094	183.393	112.747
VNG0665G	1538.7	1370.59	1280.91	1670.15	1397.97	1508.4	1289.54	1678.63	1579.82	1469.68	1059.6	1409.34
VNG0666G	1095.06	1400.95	1062.57	1954.92	1338.06	1406.99	1097.18	1482.03	1582.5	1521.31	1059.6	2273.74
VNG0667G	409.945	364.334	393.006	754.26	489.291	342.241	313.48	499.052	453.294	419.908	305.654	808.022
VNG0668C	269.553	169.155	43.6674	215.503	271.273	245.062	78.3699	181.474	244.081	178.977	115.469	112.747
VNG0669H	123.545	130.119	247.448	307.861	168.09	139.432	178.113	241.965	195.801	168.652	244.524	319.45
VNG0670H	73.0038	43.3731	0	23.0896	59.9132	67.6032	49.8717	30.2456	67.0553	117.024	47.5462	56.3736
VNG0671H	342.556	203.853	87.3347	454.095	256.295	240.836	163.864	332.702	281.632	247.815	129.054	225.494
VNG0673G	185.317	143.131	262.004	153.931	168.09	164.783	242.234	90.7368	190.437	120.465	237.731	93.956
VNG0674C	292.015	303.612	262.004	184.717	226.339	215.485	292.106	181.474	171.661	230.605	237.731	206.703
VNG0675C	185.317	186.504	524.008	354.04	173.082	228.161	277.857	499.052	128.746	130.791	339.616	300.659
VNG0676C	235.859	329.635	101.891	100.055	282.923	325.34	71.2454	120.982	329.912	271.908	183.393	93.956
VNG0677H	134.776	47.7104	72.779	92.3583	91.534	84.504	56.9963	15.1228	64.3731	48.1862	54.3386	131.538
VNG0678G	539.105	429.393	218.337	207.806	507.598	397.169	199.487	196.596	464.022	464.652	190.185	131.538
VNG0679G	1881.25	1236.13	2489.04	1393.07	1569.39	1706.98	1831.01	1255.19	1233.82	915.538	1107.15	526.154
VNG0680G	263.937	390.358	174.669	215.503	334.515	350.692	178.113	272.21	418.425	289.117	190.185	300.659
VNG0681G	791.811	772.041	625.899	238.592	763.893	595.753	584.212	196.596	844.896	619.537	237.731	187.912
VNG0682C	151.623	173.492	232.893	269.378	104.848	135.206	235.11	151.228	112.653	158.326	190.185	375.824
VNG0683C	1476.92	1283.84	960.682	446.399	1571.06	1085.88	911.941	604.912	1164.08	1149.58	1059.6	450.989
VNG0684G	690.729	815.414	640.455	284.771	747.25	553.501	655.457	317.579	686.646	619.537	611.309	394.615
VNG0686C	146.008	264.576	145.558	123.144	254.631	202.81	220.861	75.614	249.446	306.326	210.562	75.1648
VNG0688H	0	17.3492	14.5558	23.0896	16.6425	16.9008	42.7472	30.2456	10.7288	10.3256	108.677	150.33
VNG0689G	106.698	190.842	276.56	253.985	98.191	130.981	220.861	317.579	80.4663	99.8142	156.223	225.494
VNG0690C	117.929	238.552	538.564	738.867	174.747	257.737	562.838	741.017	160.933	185.861	686.024	638.901
VNG0692C	112.314	134.457	189.225	323.254	68.2344	139.432	227.985	332.702	104.606	61.9537	353.201	544.945
VNG0694G	78.6195	17.3492	43.6674	61.5722	74.8914	33.8016	28.4981	45.3684	69.7375	72.2793	95.0925	18.7912
VNG0697H	16.847	30.3612	14.5558	15.3931	14.9783	8.4504	28.4981	30.2456	18.7755	24.0931	27.1693	37.5824
VNG0698H	202.164	529.152	494.897	515.667	342.836	468.997	548.589	393.193	445.247	653.955	774.325	394.615
VNG0700G	179.702	169.155	203.781	338.647	134.805	152.107	263.608	287.333	155.568	189.303	373.578	695.274
VNG0702H	1055.75	936.859	393.006	130.841	1125.04	971.796	555.714	90.7368	1346.47	1060.1	427.916	169.121
VNG0703H	1673.47	698.307	3828.17	1978.01	933.647	1664.73	1524.65	2283.54	1630.78	1228.75	1623.36	1352.97
VNG0704C	174.086	99.7581	349.339	354.04	138.133	135.206	192.362	287.333	150.204	79.163	264.901	263.077
VNG0705C	89.8509	52.0477	189.225	800.439	48.2634	92.9544	163.864	831.754	37.551	61.9537	251.316	638.901
VNG0707C	22.4627	13.0119	29.1116	0	19.9711	12.6756	7.12454	30.2456	34.8687	24.0931	27.1693	18.7912
VNG0708H	28.0784	156.143	262.004	407.916	83.2127	88.7292	242.234	226.842	85.8307	144.559	448.293	375.824
VNG0709C	56.1568	173.492	232.893	215.503	103.184	88.7292	220.861	136.105	123.382	137.675	244.524	187.912
VNG0711C	101.082	125.782	72.779	53.8757	89.8697	67.6032	192.362	45.3684	64.3731	34.4187	115.469	150.33
VNG0713C	28.0784	56.385	58.2232	46.1792	14.9783	25.3512	85.4944	15.1228	10.7288	17.2094	122.262	75.1648
VNG0715G	696.344	3326.72	2008.7	84.6618	459.334	3295.66	2799.94	90.7368	901.223	2867.08	930.548	206.703
VNG0716G	151.623	104.095	43.6674	207.806	191.389	54.9276	106.868	211.719	268.221	75.7211	101.885	714.066
VNG0717H	129.161	125.782	43.6674	115.448	133.14	130.981	85.4944	120.982	142.157	141.117	88.3002	187.912
VNG0718C	112.314	60.7223	29.1116	30.7861	103.184	67.6032	14.2491	30.2456	120.699	75.7211	61.1309	56.3736
VNG0719G	5.61568	21.6865	58.2232	46.1792	23.2996	71.8284	21.3736	60.4912	50.962	68.8374	20.377	37.5824
VNG0720G	230.243	164.818	145.558	153.931	237.988	190.134	106.868	151.228	163.615	185.861	54.3386	131.538
VNG0723G	61.7725	121.445	116.446	53.8757	54.9204	63.378	206.612	105.86	91.1952	92.9305	122.262	75.1648
VNG0724H	16.847	4.33731	14.5558	0	14.9783	4.2252	0	0	18.7755	13.7675	6.79232	18.7912
VNG0725H	67.3882	130.119	116.446	246.289	108.177	185.909	206.612	166.351	131.428	172.094	190.185	357.033
VNG0726C	151.623	177.83	189.225	30.7861	136.469	156.332	163.864	60.4912	158.25	161.768	135.846	131.538
VNG0727C	718.807	602.886	567.676	438.702	842.113	583.078	569.963	347.824	734.926	636.746	373.578	281.868
VNG0729H	117.929	73.7342	72.779	61.5722	109.841	33.8016	49.8717	90.7368	88.513	79.163	27.1693	112.747
VNG0730C	308.862	373.008	451.23	261.682	301.23	359.142	341.978	257.088	308.454	430.234	353.201	225.494
VNG0731H	16.847	26.0238	0	23.0896	39.9421	16.9008	14.2491	0	24.1399	24.0931	13.5846	0
VNG0732G	438.023	238.552	305.672	323.254	376.121	384.493	256.483	514.175	453.294	337.303	230.939	375.824
VNG0733H	39.3098	43.3731	14.5558	7.69653	39.9421	33.8016	21.3736	30.2456	24.1399	13.7675	33.9616	0
VNG0734G	707.576	811.077	3275.05	4918.08	630.752	1652.05	1581.65	5383.72	995.1	1170.24	3443.71	7854.72
VNG0735G	39.3098	52.0477	43.6674	61.5722	56.5846	50.7024	56.9963	30.2456	53.6442	30.9768	47.5462	131.538
VNG0736G	230.243	169.155	131.002	400.219	159.768	143.657	170.989	347.824	171.661	134.233	210.562	300.659
VNG0737H	129.161	130.119	87.3347	253.985	169.754	164.783	135.366	151.228	166.297	148	203.77	244.286
VNG0738H	61.7725	86.7462	0	30.7861	126.483	71.8284	0	45.3684	118.017	148	67.9232	131.538
VNG0740C	73.0038	95.4208	14.5558	38.4826	66.5702	50.7024	0	0	67.0553	61.9537	13.5846	18.7912
VNG0741H	230.243	355.659	131.002	115.448	276.266	304.214	121.117	136.105	324.548	399.257	169.808	93.956
VNG0742H	117.929	86.7462	43.6674	846.618	138.133	143.657	35.6227	499.052	118.017	165.21	88.3002	1484.5
VNG0743H	140.392	108.433	101.891	169.324	81.5485	114.08	263.608	90.7368	88.513	72.2793	122.262	75.1648
VNG0745G	190.933	208.191	887.903	7688.83	223.01	194.359	477.344	9073.68	289.679	333.861	652.063	12702.9
VNG0746C	84.2352	52.0477	363.895	8881.79	59.9132	76.0536	192.362	7395.05	69.7375	51.6281	400.747	15145.7
VNG0748G	112.314	82.4089	465.785	11868	68.2344	84.504	349.102	11886.5	112.653	72.2793	679.232	19768.3
VNG0749G	67.3882	91.0835	596.787	18263.9	76.5557	67.6032	334.853	17950.8	77.7841	55.0699	821.871	19843.5
VNG0750C	376.251	381.683	786.013	3094	419.392	515.474	548.589	2495.26	536.442	399.257	849.04	2555.6
VNG0751C	56.1568	147.468	727.79	631.115	76.5557	130.981	1047.31	756.14	56.3264	182.419	1372.05	883.186
VNG0752G	876.046	880.474	320.227	207.806	750.579	790.112	470.219	166.351	767.112	650.513	244.524	169.121
VNG0753G	651.419	559.513	262.004	500.274	620.767	430.97	220.861	438.561	480.116	474.978	230.939	319.45
VNG0754C	752.501	728.668	363.895	546.453	873.734	587.303	299.23	514.175	928.045	740.002	346.408	244.286
VNG0755C	151.623	86.7462	116.446	69.2687	106.512	114.08	56.9963	120.982	104.606	72.2793	67.9232	37.5824
VNG0757G	1353.38	802.402	698.678	1008.24	1040.16	1090.1	662.582	680.526	995.1	750.328	713.194	526.154
VNG0758C	612.109	477.104	393.006	569.543	544.211	498.574	420.348	317.579	458.658	402.699	292.07	488.571
VNG0759H	174.086	268.913	101.891	246.289	211.36	118.306	235.11	120.982	246.763	234.047	183.393	319.45
VNG0761G	174.086	134.457	116.446	246.289	163.097	114.08	163.864	332.702	190.437	175.535	183.393	357.033
VNG0762H	28.0784	26.0238	43.6674	84.6618	21.6353	38.0268	14.2491	60.4912	32.1865	34.4187	74.7155	75.1648
VNG0763G	44.9254	65.0596	29.1116	15.3931	49.9276	46.4772	28.4981	30.2456	50.962	55.0699	13.5846	18.7912
VNG0764C	213.396	333.973	232.893	377.13	249.638	278.863	178.113	393.193	254.81	333.861	258.108	338.242
VNG0765H	1033.29	693.969	320.227	869.707	885.383	646.456	605.586	695.649	732.244	574.792	427.916	1052.31
VNG0766G	39.3098	99.7581	131.002	292.468	71.5629	71.8284	242.234	332.702	59.0086	65.3955	319.239	263.077
VNG0767H	101.082	73.7342	116.446	53.8757	134.805	46.4772	85.4944	45.3684	99.2418	103.256	88.3002	131.538
VNG0768H	359.404	333.973	116.446	215.503	404.414	270.413	306.355	272.21	386.238	337.303	292.07	338.242
VNG0769H	67.3882	69.3969	29.1116	15.3931	101.52	46.4772	56.9963	15.1228	109.971	75.7211	47.5462	75.1648
VNG0771G	2454.05	3469.85	3216.83	738.867	2792.62	3515.37	3327.16	1073.72	2797.55	3434.99	3144.84	789.23
VNG0772a	39.3098	34.6985	14.5558	61.5722	56.5846	33.8016	49.8717	75.614	40.2332	65.3955	40.7539	112.747
VNG0775G	185.317	286.262	975.238	1131.39	124.819	426.745	384.725	1088.84	139.475	189.303	523.009	977.142
VNG0777G	353.788	147.468	189.225	153.931	249.638	190.134	71.2454	75.614	150.204	148	88.3002	187.912
VNG0778C	151.623	60.7223	43.6674	100.055	94.8625	76.0536	35.6227	105.86	93.8774	110.14	40.7539	56.3736
VNG0779C	1858.79	1075.65	756.901	1339.2	1328.08	1157.7	926.19	1088.84	1241.86	1018.79	543.386	845.604
VNG0780H	140.392	173.492	58.2232	7.69653	129.812	105.63	35.6227	75.614	115.335	117.024	122.262	56.3736
VNG0782H	2538.29	1860.71	1295.47	769.653	2255.06	1918.24	1011.68	877.122	1783.67	1769.12	747.155	638.901
VNG0784G	202.164	60.7223	101.891	23.0896	143.126	130.981	71.2454	45.3684	150.204	86.0468	95.0925	112.747
VNG0786G	286.4	164.818	116.446	192.413	183.068	177.458	99.7435	181.474	211.895	199.628	108.677	413.406
VNG0787G	2673.06	2316.12	625.899	277.075	3137.12	2585.82	755.201	317.579	3320.58	2457.5	509.424	375.824
VNG0788H	162.855	242.889	0	15.3931	269.609	173.233	42.7472	15.1228	316.501	227.163	13.5846	18.7912
VNG0789C	2263.12	3270.33	276.56	100.055	3438.35	2336.54	491.593	136.105	3800.69	2725.96	393.955	300.659
VNG0790G	2392.28	2654.43	247.448	192.413	3110.49	2032.32	555.714	257.088	3004.08	2147.73	407.539	281.868
VNG0793G	381.866	1314.2	2852.94	4848.81	547.54	1402.77	2892.56	3674.84	611.544	1194.33	3871.62	4585.05
VNG0794G	252.706	633.247	858.792	1562.39	224.674	528.15	1097.18	1255.19	254.81	516.281	923.756	1503.3
VNG0795G	1139.98	438.068	436.674	338.647	1006.87	764.761	306.355	151.228	812.71	557.583	292.07	244.286
VNG0796G	162.855	416.382	1659.36	900.494	173.082	473.222	1047.31	665.403	195.801	275.35	889.794	319.45
VNG0798H	213.396	229.877	363.895	785.046	126.483	190.134	441.721	680.526	139.475	158.326	387.162	977.142
VNG0799C	5.61568	30.3612	29.1116	76.9653	16.6425	21.126	14.2491	90.7368	32.1865	20.6512	101.885	56.3736
VNG0800H	5.61568	4.33731	101.891	107.751	11.6498	8.4504	56.9963	30.2456	26.8221	17.2094	40.7539	150.33
VNG0801C	2173.27	958.545	3318.72	2878.5	1439.58	1660.5	2742.95	2389.4	1343.79	1163.35	2506.37	2649.56
VNG0804C	67.3882	134.457	291.116	161.627	78.22	97.1796	270.732	166.351	85.8307	117.024	183.393	131.538
VNG0806G	634.572	1097.34	1877.7	1708.63	509.262	1250.66	1738.39	1572.77	721.515	1128.93	1854.3	1296.59
VNG0808G	331.325	242.889	262.004	369.433	256.295	283.088	242.234	453.684	316.501	261.582	285.277	450.989
VNG0810H	241.474	156.143	407.562	269.378	186.396	202.81	170.989	998.105	324.548	178.977	326.031	357.033
VNG0811H	5.61568	13.0119	14.5558	115.448	4.99276	4.2252	0	45.3684	0	10.3256	13.5846	112.747
VNG0812G	61.7725	60.7223	174.669	3694.33	78.22	88.7292	256.483	2933.82	99.2418	148	251.316	4697.8
VNG0813G	44.9254	34.6985	72.779	723.473	23.2996	33.8016	85.4944	816.631	21.4577	55.0699	135.846	1071.1
VNG0814C	207.78	212.528	160.114	177.02	193.054	198.584	135.366	362.947	225.306	165.21	149.431	169.121
VNG0815G	466.101	221.203	247.448	284.771	309.551	198.584	306.355	514.175	458.658	192.745	264.901	206.703
VNG0816G	16.847	34.6985	131.002	38.4826	19.9711	21.126	56.9963	30.2456	29.5043	13.7675	142.639	56.3736
VNG0818C	33.6941	17.3492	87.3347	53.8757	24.9638	21.126	56.9963	90.7368	16.0933	27.535	61.1309	112.747
VNG0819C	5.61568	17.3492	72.779	53.8757	31.6208	33.8016	28.4981	90.7368	53.6442	58.5118	101.885	75.1648
VNG0821C	320.094	303.612	232.893	369.433	361.143	342.241	263.608	378.07	367.463	399.257	495.839	526.154
VNG0822C	477.333	845.775	1280.91	1939.52	580.825	887.292	1360.79	1663.51	670.553	1173.68	1514.69	2048.24
VNG0823G	1460.08	2515.64	1644.8	2078.06	1722.5	2028.1	2657.45	1693.75	1775.62	2350.8	2710.14	2950.22
VNG0824G	5.61568	43.3731	58.2232	138.537	24.9638	21.126	35.6227	105.86	40.2332	58.5118	67.9232	131.538
VNG0825C	33.6941	60.7223	14.5558	7.69653	44.9349	29.5764	21.3736	0	42.9154	41.3024	6.79232	37.5824
VNG0826C	5.61568	17.3492	43.6674	100.055	14.9783	38.0268	56.9963	15.1228	16.0933	55.0699	47.5462	0
VNG0828H	5.61568	17.3492	14.5558	61.5722	6.65702	0	14.2491	15.1228	5.36442	20.6512	6.79232	18.7912
VNG0829G	44.9254	26.0238	14.5558	107.751	23.2996	38.0268	28.4981	15.1228	34.8687	44.7443	47.5462	56.3736
VNG0830G	28.0784	34.6985	58.2232	0	18.3068	12.6756	49.8717	30.2456	21.4577	20.6512	0	56.3736
VNG0831G	39.3098	56.385	58.2232	107.751	28.2923	21.126	49.8717	166.351	91.1952	72.2793	67.9232	0
VNG0832C	22.4627	0	0	0	3.32851	12.6756	0	15.1228	24.1399	10.3256	0	18.7912
VNG0834C	449.254	238.552	262.004	261.682	361.143	295.764	349.102	226.842	316.501	289.117	244.524	225.494
VNG0835G	101.082	95.4208	87.3347	84.6618	79.8842	80.2788	42.7472	30.2456	56.3264	58.5118	33.9616	56.3736
VNG0836H	5.61568	0	0	0	4.99276	0	7.12454	0	2.68221	3.44187	0	18.7912
VNG0837H	22.4627	26.0238	29.1116	38.4826	34.9493	16.9008	64.1208	45.3684	24.1399	30.9768	40.7539	0
VNG0838G	67.3882	56.385	58.2232	76.9653	51.5919	88.7292	78.3699	75.614	50.962	58.5118	54.3386	37.5824
VNG0840H	5.61568	0	0	15.3931	3.32851	4.2252	28.4981	0	2.68221	3.44187	27.1693	0
VNG0841G	146.008	104.095	436.674	769.653	114.834	101.405	334.853	680.526	115.335	123.907	332.824	526.154
VNG0845C	28.0784	17.3492	14.5558	30.7861	26.6281	16.9008	7.12454	0	34.8687	44.7443	0	56.3736
VNG0846C	449.254	490.116	422.118	469.488	507.598	456.322	619.835	468.807	504.256	454.327	624.894	375.824
VNG0847H	207.78	173.492	43.6674	130.841	196.382	118.306	42.7472	60.4912	152.886	123.907	129.054	150.33
VNG0849C	780.58	785.053	1819.47	1639.36	660.709	891.517	954.688	1436.67	882.447	863.909	1025.64	1390.55
VNG0851C	95.4666	221.203	87.3347	92.3583	136.469	173.233	213.736	181.474	168.979	103.256	149.431	206.703
VNG0852C	28.0784	56.385	58.2232	169.324	53.2561	71.8284	99.7435	75.614	69.7375	34.4187	40.7539	75.1648
VNG0853C	432.407	338.31	320.227	823.528	441.027	430.97	541.465	650.28	488.162	382.048	421.124	657.692
VNG0854C	836.736	338.31	567.676	561.846	520.912	363.367	277.857	453.684	434.518	230.605	176.6	488.571
VNG0857Cm	140.392	138.794	58.2232	138.537	229.667	105.63	99.7435	45.3684	152.886	144.559	54.3386	18.7912
VNG0858C	112.314	177.83	480.341	669.598	201.375	207.035	484.468	574.666	203.848	230.605	461.878	826.813
VNG0860G	1858.79	728.668	305.672	469.488	1173.3	832.364	334.853	136.105	989.736	605.769	176.6	150.33
VNG0861H	28.0784	34.6985	14.5558	15.3931	69.8987	21.126	49.8717	15.1228	72.4197	37.8606	129.054	18.7912
VNG0862G	140.392	147.468	116.446	23.0896	191.389	122.531	64.1208	75.614	174.344	185.861	61.1309	18.7912
VNG0863H	252.706	312.286	116.446	123.144	362.807	223.936	149.615	120.982	340.641	326.978	122.262	93.956
VNG0864G	707.576	3370.09	1062.57	600.329	562.518	4601.24	1389.28	604.912	863.672	1641.77	1141.11	394.615
VNG0865C	162.855	281.925	101.891	69.2687	289.58	190.134	56.9963	60.4912	227.988	254.698	88.3002	37.5824
VNG0867G	162.855	177.83	58.2232	38.4826	228.003	139.432	64.1208	45.3684	241.399	223.722	47.5462	187.912
VNG0868H	5.61568	8.67462	14.5558	0	18.3068	12.6756	0	30.2456	2.68221	10.3256	0	18.7912
VNG0869G	16.847	30.3612	14.5558	223.199	6.65702	12.6756	0	105.86	16.0933	0	20.377	263.077
VNG0870G	398.713	225.54	160.114	153.931	404.414	304.214	135.366	136.105	337.959	213.396	129.054	112.747
VNG0872G	1353.38	750.354	771.457	623.419	1066.79	768.986	441.721	1149.33	804.663	671.165	387.162	394.615
VNG0873G	73.0038	56.385	14.5558	15.3931	53.2561	29.5764	64.1208	15.1228	64.3731	27.535	47.5462	0
VNG0874G	870.43	728.668	640.455	1369.98	695.658	1060.53	477.344	877.122	633.002	674.607	495.839	732.857
VNG0875Cm	381.866	190.842	291.116	330.951	289.58	278.863	135.366	211.719	246.763	216.838	163.016	281.868
VNG0876G	202.164	1045.29	145.558	130.841	186.396	1381.64	156.74	120.982	319.183	399.257	95.0925	75.1648
VNG0878Gm	56.1568	52.0477	72.779	100.055	73.2272	59.1528	35.6227	45.3684	75.1019	75.7211	61.1309	18.7912
VNG0879C	365.019	268.913	101.891	46.1792	371.129	359.142	185.238	60.4912	469.387	282.233	88.3002	187.912
VNG0880G	1527.46	863.124	829.68	1577.79	1075.11	942.22	862.069	998.105	898.541	719.351	489.047	1052.31
VNG0881G	505.411	503.128	262.004	654.205	495.948	430.97	420.348	695.649	552.535	419.908	359.993	563.736
VNG0882Gm	112.314	39.0358	87.3347	123.144	88.2055	42.252	71.2454	90.7368	80.4663	30.9768	81.5079	75.1648
VNG0883H	0	13.0119	0	23.0896	4.99276	0	14.2491	75.614	13.4111	6.88374	20.377	0
VNG0884G	758.117	728.668	946.126	1239.14	604.124	1014.05	883.442	1376.17	649.095	781.305	686.024	1108.68
VNG0885G	432.407	581.199	655.011	507.971	507.598	515.474	448.846	635.157	474.751	419.908	536.593	601.318
VNG0887G	668.266	663.608	262.004	392.523	755.571	718.284	284.981	483.929	689.328	564.467	258.108	169.121
VNG0889G	2381.05	2103.59	1222.69	1562.39	2211.79	2349.21	1211.17	1920.6	2497.14	2615.82	1385.63	2254.94
VNG0890G	724.423	628.91	582.232	415.612	610.781	650.681	669.706	468.807	793.934	574.792	815.079	563.736
VNG0891G	2678.68	2311.79	1542.91	677.294	2396.53	2450.62	1147.05	635.157	2312.07	2068.56	645.27	450.989
VNG0892H	174.086	199.516	189.225	130.841	184.732	156.332	142.491	136.105	211.895	206.512	196.977	75.1648
VNG0892a	56.1568	95.4208	29.1116	23.0896	104.848	50.7024	42.7472	30.2456	88.513	75.7211	13.5846	0
VNG0893G	398.713	251.564	189.225	200.11	354.486	308.44	64.1208	181.474	351.37	299.443	115.469	75.1648
VNG0896G	438.023	286.262	160.114	84.6618	392.764	283.088	99.7435	75.614	311.136	323.536	135.846	112.747
VNG0897G	735.654	850.112	494.897	369.433	762.229	756.311	441.721	907.368	906.587	770.979	448.293	300.659
VNG0898G	336.941	533.489	58.2232	123.144	487.627	354.917	270.732	151.228	665.188	447.443	244.524	75.1648
VNG0901G	977.128	1578.78	334.783	223.199	1306.44	1305.59	577.087	181.474	1603.96	1266.61	414.332	225.494
VNG0903C	1358.99	1557.09	378.451	153.931	1462.88	1335.16	569.963	105.86	1437.67	1245.96	597.724	206.703
VNG0905G	454.87	780.715	436.674	184.717	637.409	714.059	356.227	347.824	646.413	784.746	475.462	488.571
VNG0906H	157.239	290.6	232.893	407.916	234.66	291.539	413.223	453.684	254.81	426.792	387.162	450.989
VNG0907H	33.6941	13.0119	14.5558	0	14.9783	38.0268	0	15.1228	16.0933	41.3024	6.79232	18.7912
VNG0908G	314.478	234.215	174.669	200.11	292.909	219.71	163.864	257.088	284.314	316.652	203.77	357.033
VNG0909H	22.4627	39.0358	14.5558	0	24.9638	25.3512	7.12454	0	32.1865	51.6281	0	37.5824
VNG0911H	56.1568	30.3612	14.5558	0	11.6498	16.9008	7.12454	0	24.1399	6.88374	13.5846	18.7912
VNG0913H	539.105	871.799	334.783	461.792	730.608	802.788	762.325	483.929	751.019	1025.68	577.347	488.571
VNG0914H	101.082	108.433	58.2232	76.9653	91.534	101.405	78.3699	181.474	96.5596	92.9305	67.9232	93.956
VNG0915G	117.929	177.83	407.562	869.707	119.826	139.432	391.849	620.035	120.699	196.187	346.408	958.351
VNG0916G	140.392	151.806	87.3347	38.4826	159.768	147.882	49.8717	166.351	190.437	227.163	74.7155	37.5824
VNG0917G	33.6941	43.3731	29.1116	76.9653	49.9276	50.7024	21.3736	60.4912	56.3264	99.8142	20.377	37.5824
VNG0918H	0	0	0	0	0	0	0	0	0	0	0	0
VNG0919G	95.4666	65.0596	29.1116	38.4826	64.9059	76.0536	28.4981	30.2456	85.8307	48.1862	13.5846	56.3736
VNG0920H	954.666	1179.75	625.899	900.494	882.055	963.346	676.831	982.982	1086.3	1431.82	658.855	1371.76
VNG0921G	1589.24	2663.11	1222.69	1293.02	1860.64	2285.83	1246.79	1421.54	2051.89	3015.08	1487.52	2348.9
VNG0923G	1976.72	3469.85	684.122	1054.42	2250.07	2966.09	1068.68	1058.6	2566.88	3297.31	998.471	1691.21
VNG0924G	1740.86	1730.59	378.451	484.881	1103.4	1719.66	256.483	378.07	1013.88	1435.26	359.993	507.362
VNG0925C	977.128	715.656	378.451	977.459	562.518	950.67	391.849	559.543	555.218	622.979	278.485	488.571
VNG0926H	0	4.33731	0	0	1.66425	4.2252	0	0	0	0	0	0
VNG0927C	174.086	156.143	131.002	177.02	196.382	160.558	299.23	257.088	139.475	258.14	251.316	281.868
VNG0928G	230.243	268.913	320.227	284.771	254.631	274.638	370.476	453.684	286.997	326.978	414.332	507.362
VNG0930G	112.314	52.0477	72.779	38.4826	49.9276	71.8284	56.9963	75.614	56.3264	55.0699	61.1309	56.3736
VNG0931G	398.713	407.707	858.792	700.384	301.23	405.619	854.944	650.28	244.081	361.396	686.024	544.945
VNG0932C	89.8509	99.7581	349.339	292.468	76.5557	185.909	220.861	272.21	107.288	120.465	244.524	300.659
VNG0933G	241.474	130.119	29.1116	61.5722	186.396	143.657	106.868	90.7368	214.577	92.9305	74.7155	75.1648
VNG0934H	73.0038	86.7462	189.225	130.841	76.5557	139.432	156.74	105.86	80.4663	75.7211	135.846	131.538
VNG0935G	11.2314	17.3492	43.6674	38.4826	24.9638	21.126	14.2491	0	10.7288	20.6512	6.79232	93.956
VNG0936C	22.4627	8.67462	0	7.69653	16.6425	0	7.12454	0	21.4577	37.8606	20.377	0
VNG0937G	16.847	186.504	14.5558	23.0896	31.6208	299.989	0	15.1228	101.924	72.2793	13.5846	18.7912
VNG0938G	16.847	39.0358	72.779	107.751	43.2706	38.0268	56.9963	181.474	32.1865	44.7443	101.885	169.121
VNG0940Gm	1022.05	1266.49	1280.91	738.867	1086.76	1216.86	1303.79	846.877	1145.3	1135.82	1922.23	732.857
VNG0941C	561.568	789.39	946.126	677.294	635.745	697.158	1004.56	741.017	801.981	850.142	1358.46	939.56
VNG0942G	522.258	667.945	684.122	908.19	619.103	785.887	783.699	680.526	608.862	540.374	794.702	1108.68
VNG0943C	269.553	242.889	160.114	292.468	223.01	232.386	284.981	438.561	198.484	220.28	285.277	338.242
VNG0945H	101.082	134.457	203.781	354.04	101.52	122.531	206.612	226.842	64.3731	127.349	285.277	150.33
VNG0946G	505.411	719.993	727.79	992.852	650.723	540.826	854.944	1103.96	496.209	547.257	971.302	1221.43
VNG0947G	477.333	715.656	1208.13	3548.1	439.363	667.582	1239.67	2525.51	482.798	733.118	1596.2	2799.89
VNG0949G	1544.31	2337.81	4264.85	6303.46	1845.66	2615.4	4381.59	6215.47	1772.94	2643.36	5454.23	7272.19
VNG0950Gm	511.027	750.354	1091.68	1885.65	517.583	523.925	1175.55	1890.35	429.154	788.188	1188.66	2799.89
VNG0950a	449.254	563.85	1455.58	1808.68	475.977	642.23	1040.18	1829.86	472.069	695.258	1249.79	2104.61
VNG0953C	292.015	546.501	931.571	1085.21	354.486	511.249	626.959	846.877	378.192	447.443	706.401	1559.67
VNG0954C	4683.48	5248.14	17277.7	16578.3	3691.32	7220.87	10059.8	20249.4	3449.32	5579.27	9991.5	17983.2
VNG0955G	623.34	763.366	1179.02	2432.1	532.561	883.067	1189.8	2389.4	678.599	915.538	1147.9	2367.69
VNG0958G	1123.14	1704.56	3580.72	4086.86	950.289	1892.89	2707.32	4204.14	901.223	1597.03	2180.34	3420
VNG0959H	292.015	255.901	145.558	107.751	237.988	384.493	163.864	181.474	316.501	234.047	67.9232	93.956
VNG0960G	847.968	1704.56	2867.49	10867.5	868.741	2311.18	4096.61	10888.4	1129.21	2281.96	3640.68	10222.4
VNG0961G	2813.46	6349.82	10203.6	35457.9	3248.62	8492.65	13379.9	24665.3	3765.82	7702.91	10881.3	30949.1
VNG0962G	1184.91	2532.99	3959.18	15431.5	1173.3	3244.95	6910.8	12506.6	1579.82	3032.29	4890.47	14131
VNG0963G	4666.63	6089.58	6157.1	10013.2	5440.45	6101.19	5827.87	8967.82	5184.71	6900.95	7308.54	12571.3
VNG0964C	1774.55	2246.73	1994.14	3755.9	1963.82	1947.82	2222.86	2888.45	1569.09	2285.4	2485.99	5411.87
VNG0965C	387.482	468.429	509.453	661.901	396.093	342.241	484.468	347.824	402.332	413.024	366.785	432.198
VNG0966G	460.486	533.489	975.238	1739.41	475.977	807.013	940.439	1663.51	525.713	519.722	1249.79	2424.06
VNG0967Gm	454.87	663.608	727.79	892.797	515.919	714.059	997.435	861.999	523.031	698.7	923.756	1240.22
VNG0969H	387.482	845.775	756.901	1293.02	399.421	570.402	812.197	1073.72	504.256	801.956	984.887	2029.45
VNG0970G	275.168	416.382	771.457	869.707	319.537	342.241	683.955	1058.6	329.912	340.745	828.663	1446.92
VNG0971G	2094.65	4319.96	5502.09	7973.6	2521.35	3844.93	5756.62	7228.7	2684.89	4037.31	6439.12	8437.25
VNG0973G	741.27	1340.23	1455.58	2185.81	750.579	904.193	1310.91	1875.23	710.786	843.258	1127.53	1710
VNG0974G	533.49	971.557	1353.69	1639.36	464.327	887.292	1688.51	1557.65	493.527	678.048	1195.45	1484.5
VNG0976G	780.58	711.319	1950.48	2054.97	687.337	891.517	1396.41	1603.02	705.421	715.909	1433.18	1747.58
VNG0978H	263.937	359.997	378.451	1216.05	276.266	316.89	548.589	907.368	214.577	302.885	434.709	1052.31
VNG0979H	28.0784	34.6985	131.002	246.289	61.5774	84.504	156.74	166.351	64.3731	72.2793	156.223	187.912
VNG0981C	168.47	104.095	72.779	207.806	143.126	143.657	85.4944	226.842	131.428	103.256	122.262	150.33
VNG0982C	488.564	251.564	174.669	123.144	399.421	316.89	256.483	166.351	289.679	227.163	169.808	112.747
VNG0983C	595.262	329.635	451.23	631.115	464.327	308.44	406.099	604.912	391.603	354.513	271.693	263.077
VNG0985H	151.623	160.48	247.448	200.11	121.491	139.432	149.615	529.298	222.623	209.954	210.562	169.121
VNG0986H	123.545	91.0835	58.2232	61.5722	106.512	109.855	49.8717	105.86	147.522	110.14	88.3002	93.956
VNG0987H	623.34	229.877	131.002	61.5722	341.172	223.936	156.74	15.1228	254.81	141.117	47.5462	18.7912
VNG0988H	123.545	69.3969	14.5558	46.1792	61.5774	50.7024	7.12454	30.2456	40.2332	34.4187	40.7539	0
VNG0989C	28.0784	56.385	43.6674	61.5722	48.2634	67.6032	21.3736	60.4912	59.0086	44.7443	33.9616	37.5824
VNG0990H	33.6941	69.3969	14.5558	15.3931	38.2779	12.6756	28.4981	60.4912	32.1865	30.9768	6.79232	0
VNG0991H	202.164	242.889	1135.35	2947.77	113.169	232.386	1004.56	2646.49	182.39	271.908	1385.63	1634.83
VNG0992H	134.776	351.322	2780.16	4648.7	113.169	532.375	2386.72	3705.09	136.793	526.606	1915.43	3156.92
VNG0993H	168.47	190.842	320.227	1439.25	171.418	202.81	527.216	1224.95	227.988	296.001	441.501	751.648
VNG0994H	0	0	0	0	0	0	0	0	0	0	0	0
VNG0995H	151.623	615.898	1994.14	2108.85	158.104	642.23	1474.78	2162.56	214.577	581.676	2289.01	3081.76
VNG0996G	269.553	546.501	1179.02	1308.41	352.822	629.555	1182.67	1330.81	351.37	832.933	1670.91	2048.24
VNG0997G	409.945	377.346	2430.82	1623.97	367.8	359.142	1453.41	2177.68	413.06	344.187	2818.81	2348.9
VNG0998G	657.035	676.62	436.674	230.896	649.059	566.177	577.087	438.561	697.375	478.42	434.709	263.077
VNG0999H	28.0784	147.468	451.23	492.578	38.2779	130.981	491.593	756.14	69.7375	151.442	590.932	601.318
VNG1000H	33.6941	4.33731	58.2232	23.0896	26.6281	0	0	45.3684	16.0933	20.6512	13.5846	0
VNG1001G	892.893	893.485	713.234	692.687	976.917	1102.78	498.717	846.877	938.774	688.374	414.332	770.439
VNG1002H	224.627	264.576	742.345	300.165	229.667	215.485	669.706	317.579	284.314	278.791	760.74	375.824
VNG1003H	151.623	177.83	131.002	84.6618	188.061	164.783	227.985	30.2456	139.475	134.233	224.147	112.747
VNG1005H	129.161	73.7342	43.6674	92.3583	93.1982	80.2788	28.4981	30.2456	69.7375	37.8606	47.5462	112.747
VNG1006H	129.161	138.794	247.448	500.274	108.177	130.981	277.857	272.21	123.382	130.791	230.939	244.286
VNG1007H	0	0	0	0	0	0	0	0	0	0	0	0
VNG1008G	3930.98	8015.35	9752.38	19580	4198.91	10275.7	10765.2	15183.3	5318.82	10205.1	10867.7	13435.7
VNG1009G	4964.26	10071.2	12809.1	27037.9	5948.05	13562.9	16707	25693.6	8454.33	15171.8	17116.6	19956.3
VNG1011Cm	499.796	529.152	567.676	438.702	502.605	921.094	491.593	332.702	563.264	488.746	706.401	507.362
VNG1012H	50.5411	99.7581	131.002	246.289	63.2417	97.1796	163.864	196.596	50.962	65.3955	190.185	469.78
VNG1013G	213.396	156.143	291.116	500.274	196.382	215.485	213.736	559.543	265.539	220.28	251.316	394.615
VNG1014G	134.776	251.564	203.781	153.931	209.696	194.359	306.355	211.719	201.166	237.489	196.977	263.077
VNG1015H	39.3098	21.6865	58.2232	123.144	19.9711	42.252	135.366	120.982	32.1865	58.5118	142.639	56.3736
VNG1017H	39.3098	125.782	232.893	161.627	46.5991	122.531	299.23	120.982	61.6908	106.698	292.07	75.1648
VNG1018G	235.859	572.525	931.571	638.812	334.515	490.123	1132.8	786.385	367.463	554.141	1270.16	1127.47
VNG1020C	67.3882	91.0835	174.669	177.02	89.8697	126.756	235.11	136.105	118.017	123.907	285.277	75.1648
VNG1021C	258.321	477.104	1179.02	692.687	262.952	460.547	1474.78	499.052	211.895	368.28	1698.08	883.186
VNG1023C	101.082	312.286	756.901	207.806	91.534	333.791	769.45	241.965	112.653	237.489	984.887	319.45
VNG1024C	50.5411	151.806	625.899	315.558	61.5774	173.233	826.446	196.596	61.6908	151.442	876.209	338.242
VNG1025H	56.1568	169.155	640.455	177.02	49.9276	164.783	598.461	453.684	64.3731	110.14	665.647	375.824
VNG1026H	0	60.7223	160.114	92.3583	14.9783	76.0536	249.359	136.105	34.8687	75.7211	230.939	206.703
VNG1027G	258.321	173.492	160.114	130.841	226.339	177.458	192.362	105.86	254.81	203.07	196.977	37.5824
VNG1029C	606.493	546.501	567.676	684.991	772.214	701.383	584.212	423.438	764.43	622.979	441.501	845.604
VNG1030G	44.9254	69.3969	116.446	84.6618	111.505	76.0536	64.1208	15.1228	120.699	141.117	101.885	93.956
VNG1031C	162.855	199.516	378.451	169.324	198.046	190.134	249.359	196.596	201.166	165.21	176.6	112.747
VNG1033G	269.553	195.179	247.448	169.324	294.573	236.611	270.732	181.474	244.081	175.535	217.354	131.538
VNG1034H	370.635	190.842	43.6674	76.9653	289.58	194.359	35.6227	90.7368	244.081	154.884	54.3386	18.7912
VNG1035C	353.788	221.203	72.779	215.503	269.609	257.737	56.9963	136.105	249.446	230.605	95.0925	244.286
VNG1036H	50.5411	21.6865	0	38.4826	38.2779	16.9008	14.2491	30.2456	56.3264	27.535	13.5846	18.7912
VNG1037G	84.2352	69.3969	58.2232	30.7861	96.5268	80.2788	121.117	15.1228	104.606	55.0699	81.5079	37.5824
VNG1038C	303.247	338.31	567.676	431.005	304.559	346.466	598.461	559.543	396.967	302.885	645.27	432.198
VNG1039H	28.0784	134.457	203.781	153.931	58.2489	71.8284	185.238	151.228	61.6908	141.117	339.616	225.494
VNG1041H	39.3098	34.6985	87.3347	69.2687	28.2923	8.4504	28.4981	45.3684	24.1399	20.6512	27.1693	112.747
VNG1042H	84.2352	95.4208	29.1116	123.144	69.8987	63.378	128.242	105.86	72.4197	79.163	81.5079	93.956
VNG1046H	101.082	82.4089	232.893	253.985	94.8625	76.0536	256.483	196.596	67.0553	58.5118	176.6	225.494
VNG1047H	89.8509	121.445	276.56	307.861	89.8697	88.7292	185.238	181.474	69.7375	110.14	183.393	394.615
VNG1048G	1600.47	2415.88	3347.83	1962.61	1715.85	2201.33	2842.69	2026.45	1705.89	1930.89	3002.21	2499.23
VNG1050H	50.5411	30.3612	14.5558	30.7861	28.2923	63.378	28.4981	0	67.0553	41.3024	27.1693	0
VNG1052H	207.78	234.215	567.676	369.433	236.324	333.791	455.97	393.193	254.81	234.047	502.632	563.736
VNG1053G	825.505	676.62	873.347	546.453	725.615	1064.75	569.963	756.14	573.993	629.862	577.347	319.45
VNG1054G	280.784	299.274	407.562	692.687	317.873	274.638	349.102	483.929	292.361	378.606	278.485	469.78
VNG1055G	494.18	442.405	1441.02	862.011	317.873	574.627	1097.18	665.403	396.967	454.327	461.878	714.066
VNG1056C	1797.02	1058.3	1266.35	1854.86	1138.35	1529.52	897.691	1361.05	834.168	774.421	706.401	488.571
VNG1057C	325.709	494.453	1935.92	1747.11	304.559	557.726	1346.54	1497.16	265.539	351.071	1344.88	563.736
VNG1058H	786.195	680.957	349.339	446.399	737.265	481.673	356.227	302.456	547.171	468.094	326.031	75.1648
VNG1059C	129.161	190.842	815.124	1200.66	143.126	346.466	413.223	1361.05	150.204	234.047	631.686	845.604
VNG1060H	33.6941	17.3492	116.446	307.861	14.9783	16.9008	149.615	453.684	18.7755	30.9768	115.469	281.868
VNG1062G	123.545	164.818	72.779	215.503	104.848	71.8284	128.242	151.228	128.746	103.256	81.5079	263.077
VNG1063H	117.929	151.806	480.341	684.991	99.8553	114.08	377.6	710.771	85.8307	117.024	543.386	544.945
VNG1064H	0	0	0	0	0	0	0	0	0	0	0	0
VNG1065C	61.7725	21.6865	87.3347	84.6618	53.2561	16.9008	28.4981	15.1228	42.9154	41.3024	47.5462	0
VNG1066C	61.7725	47.7104	14.5558	69.2687	53.2561	50.7024	35.6227	30.2456	48.2798	41.3024	47.5462	0
VNG1067G	421.176	359.997	189.225	84.6618	389.436	253.512	170.989	60.4912	300.408	385.489	142.639	93.956
VNG1068G	4121.91	4493.45	2896.6	2601.43	4277.13	5066.01	3070.67	2374.28	4358.59	5049.22	2900.32	1897.91
VNG1069C	713.191	576.862	145.558	169.324	669.03	591.528	156.74	347.824	772.477	595.444	217.354	206.703
VNG1070Gm	78.6195	47.7104	29.1116	23.0896	99.8553	63.378	35.6227	45.3684	99.2418	44.7443	33.9616	18.7912
VNG1071G	331.325	199.516	58.2232	207.806	249.638	177.458	156.74	60.4912	238.717	175.535	210.562	93.956
VNG1073G	275.168	307.949	160.114	269.378	274.602	249.287	256.483	241.965	289.679	192.745	224.147	770.439
VNG1074G	112.314	104.095	87.3347	215.503	129.812	126.756	121.117	272.21	144.839	96.3724	129.054	187.912
VNG1075G	196.549	78.0715	174.669	238.592	194.718	135.206	135.366	257.088	206.53	141.117	156.223	300.659
VNG1077G	33.6941	47.7104	29.1116	0	33.2851	54.9276	14.2491	15.1228	56.3264	68.8374	40.7539	0
VNG1079G	241.474	268.913	131.002	130.841	239.653	143.657	178.113	45.3684	268.221	251.257	203.77	18.7912
VNG1081G	308.862	281.925	232.893	400.219	269.609	270.413	213.736	529.298	300.408	340.745	183.393	544.945
VNG1083G	393.098	268.913	72.779	246.289	266.281	257.737	99.7435	347.824	295.043	271.908	115.469	338.242
VNG1084G	123.545	134.457	29.1116	92.3583	119.826	76.0536	71.2454	105.86	128.746	117.024	88.3002	56.3736
VNG1085H	1016.44	1006.26	1164.46	1570.09	690.666	933.769	1453.41	1557.65	716.15	798.514	1147.9	1691.21
VNG1086C	713.191	628.91	553.12	1192.96	610.781	553.501	534.34	846.877	565.946	399.257	645.27	1165.05
VNG1087C	1999.18	2736.84	3537.06	4463.99	2296.67	2775.96	3355.66	4778.8	2274.51	2591.73	3769.74	4209.23
VNG1088C	449.254	368.671	422.118	661.901	344.501	354.917	384.725	665.403	316.501	378.606	305.654	620.11
VNG1089G	1151.21	1513.72	582.232	369.433	985.239	1453.47	584.212	453.684	1131.89	1077.31	380.37	357.033
VNG1090H	1690.32	1327.22	1018.91	1162.18	1373.01	1322.49	926.19	786.385	1287.46	1018.79	631.686	751.648
VNG1092C	786.195	854.45	1018.91	1754.81	825.47	857.716	940.439	1194.7	965.596	781.305	923.756	2311.32
VNG1093C	1184.91	1053.97	873.347	2108.85	1219.9	1039.4	990.31	1814.74	1266	932.747	1025.64	3006.59
VNG1094H	292.015	672.283	378.451	554.15	444.356	371.818	434.597	362.947	455.976	719.351	455.086	394.615
VNG1095H	0	13.0119	0	7.69653	8.32127	8.4504	21.3736	15.1228	0	10.3256	20.377	0
VNG1096H	84.2352	151.806	160.114	107.751	108.177	139.432	178.113	166.351	134.111	113.582	196.977	150.33
VNG1097G	640.188	611.56	262.004	223.199	703.98	456.322	170.989	120.982	718.833	567.909	224.147	169.121
VNG1099C	269.553	264.576	116.446	200.11	256.295	177.458	106.868	136.105	332.594	234.047	163.016	131.538
VNG1100C	95.4666	99.7581	0	23.0896	131.476	76.0536	35.6227	30.2456	179.708	137.675	40.7539	75.1648
VNG1101C	162.855	117.107	14.5558	0	129.812	97.1796	7.12454	0	168.979	148	54.3386	37.5824
VNG1103G	3049.31	2576.36	1368.24	431.005	2641.17	2137.95	1239.67	226.842	2837.78	2633.03	821.871	432.198
VNG1104G	5654.99	7624.99	1717.58	469.488	7660.56	6126.54	2343.97	362.947	8816.43	7448.21	2166.75	544.945
VNG1105G	8563.91	6740.18	2401.71	531.06	6805.14	7512.41	2465.09	725.894	7022.03	7238.25	2003.73	695.274
VNG1108G	11197.7	5369.59	1149.91	1015.94	7324.38	5687.12	1417.78	741.017	6391.71	4801.41	835.455	883.186
VNG1110C	78.6195	73.7342	29.1116	0	109.841	135.206	0	0	128.746	127.349	33.9616	0
VNG1111G	1207.37	1357.58	393.006	515.667	1692.55	1043.62	512.967	423.438	1413.53	1311.35	441.501	488.571
VNG1112H	247.09	351.322	160.114	107.751	467.655	338.016	99.7435	166.351	445.247	526.606	101.885	131.538
VNG1114G	881.662	485.779	174.669	238.592	693.994	561.952	249.359	362.947	616.908	488.746	163.016	131.538
VNG1115H	39.3098	112.77	116.446	84.6618	41.6064	84.504	206.612	105.86	75.1019	75.7211	196.977	150.33
VNG1117C	404.329	333.973	87.3347	192.413	317.873	270.413	92.619	90.7368	351.37	409.583	54.3386	18.7912
VNG1118G	101.082	99.7581	29.1116	38.4826	94.8625	97.1796	56.9963	45.3684	80.4663	72.2793	33.9616	112.747
VNG1119H	73.0038	56.385	14.5558	53.8757	66.5702	8.4504	21.3736	60.4912	72.4197	34.4187	13.5846	131.538
VNG1120H	151.623	134.457	87.3347	100.055	158.104	143.657	149.615	60.4912	198.484	189.303	210.562	225.494
VNG1121G	44.9254	30.3612	247.448	123.144	56.5846	21.126	128.242	136.105	48.2798	41.3024	448.293	112.747
VNG1123Gm	308.862	459.755	131.002	177.02	367.8	409.844	277.857	393.193	380.874	399.257	176.6	225.494
VNG1125G	2206.96	4272.25	1863.14	2485.98	2780.97	3266.08	2279.85	2434.77	3025.53	3878.99	1718.46	3551.54
VNG1128G	4043.29	6132.95	2882.05	4186.91	4255.5	5311.08	3733.26	3977.3	4734.1	5589.6	2859.57	4697.8
VNG1130H	28.0784	0	14.5558	0	8.32127	12.6756	7.12454	45.3684	5.36442	17.2094	33.9616	0
VNG1131G	308.862	242.889	218.337	484.881	247.974	177.458	235.11	423.438	329.912	165.21	326.031	263.077
VNG1132G	3352.56	3174.91	640.455	177.02	3158.75	3080.17	904.816	105.86	3779.24	3149.31	584.14	169.121
VNG1133G	1914.95	1591.79	349.339	61.5722	1697.54	1487.27	349.102	60.4912	2070.67	1531.63	258.108	18.7912
VNG1134G	1611.7	1938.78	363.895	61.5722	2115.27	1567.55	441.721	226.842	2164.54	1810.42	339.616	56.3736
VNG1136G	3526.65	6037.53	611.343	123.144	5846.53	3709.73	954.688	272.21	5452.93	4987.27	767.532	206.703
VNG1137G	2184.5	2090.58	509.453	76.9653	2025.4	1706.98	398.974	136.105	2330.84	1968.75	346.408	56.3736
VNG1138G	1358.99	1210.11	87.3347	15.3931	1248.19	1174.61	220.861	75.614	1515.45	1187.45	176.6	56.3736
VNG1139Gm	1156.83	1166.74	320.227	69.2687	1131.69	887.292	227.985	75.614	1279.41	998.142	163.016	187.912
VNG1140G	578.415	984.569	87.3347	7.69653	1026.84	726.734	142.491	30.2456	1249.91	939.631	74.7155	0
VNG1141G	275.168	416.382	14.5558	15.3931	289.58	194.359	28.4981	30.2456	367.463	268.466	33.9616	0
VNG1142G	1375.84	2298.77	320.227	61.5722	1932.2	1491.5	270.732	60.4912	2124.31	2051.35	224.147	93.956
VNG1143G	2796.61	2793.23	582.232	130.841	2962.37	2564.7	527.216	151.228	3368.86	2791.36	373.578	112.747
VNG1144H	78.6195	73.7342	116.446	184.717	81.5485	71.8284	113.993	136.105	45.5976	68.8374	67.9232	187.912
VNG1145G	421.176	333.973	232.893	38.4826	394.428	291.539	142.491	75.614	348.687	326.978	142.639	18.7912
VNG1148G	207.78	147.468	58.2232	46.1792	184.732	143.657	71.2454	15.1228	227.988	141.117	74.7155	18.7912
VNG1149Cm	3582.8	2376.84	2838.38	1654.75	2456.44	2590.05	2229.98	1587.89	2521.28	2722.52	1480.73	1597.25
VNG1150G	2038.49	1904.08	771.457	1200.66	2027.06	1546.42	847.82	907.368	1668.34	1748.47	821.871	1277.8
VNG1151H	67.3882	82.4089	14.5558	15.3931	51.5919	38.0268	49.8717	15.1228	67.0553	44.7443	40.7539	0
VNG1153G	1066.98	663.608	393.006	192.413	925.325	743.635	242.234	347.824	767.112	922.421	305.654	300.659
VNG1154H	123.545	138.794	72.779	46.1792	166.425	105.63	78.3699	90.7368	120.699	154.884	142.639	75.1648
VNG1156G	146.008	99.7581	116.446	138.537	141.462	84.504	113.993	75.614	179.708	172.094	149.431	18.7912
VNG1157G	1993.57	1630.83	334.783	123.144	1962.16	1009.82	413.223	151.228	2156.5	1442.14	332.824	93.956
VNG1158G	370.635	507.465	72.779	30.7861	495.948	376.043	106.868	15.1228	488.162	423.35	88.3002	56.3736
VNG1159G	774.964	936.859	145.558	38.4826	936.975	507.024	242.234	105.86	1013.88	826.049	129.054	56.3736
VNG1160G	2470.9	1969.14	567.676	330.951	2391.53	1491.5	398.974	272.21	2301.34	1920.56	475.462	225.494
VNG1162H	78.6195	47.7104	0	15.3931	78.22	71.8284	85.4944	75.614	83.1485	27.535	20.377	18.7912
VNG1163G	112.314	121.445	58.2232	61.5722	91.534	118.306	142.491	90.7368	88.513	127.349	74.7155	131.538
VNG1164C	522.258	503.128	363.895	808.135	579.161	477.448	292.106	604.912	539.124	474.978	346.408	526.154
VNG1165G	134.776	82.4089	87.3347	92.3583	118.162	109.855	113.993	151.228	109.971	65.3955	47.5462	169.121
VNG1168C	247.09	151.806	465.785	600.329	178.075	207.035	491.593	423.438	262.857	230.605	434.709	488.571
VNG1169C	797.427	559.513	393.006	261.682	669.03	523.925	135.366	120.982	565.946	419.908	156.223	225.494
VNG1170G	1527.46	949.87	349.339	253.985	1015.2	807.013	320.604	302.456	1056.79	949.956	292.07	225.494
VNG1172G	533.49	594.211	393.006	200.11	555.861	485.898	420.348	362.947	496.209	423.35	278.485	244.286
VNG1173G	1319.68	498.79	203.781	269.378	757.236	612.654	149.615	196.596	675.917	406.141	142.639	206.703
VNG1173a	241.474	121.445	29.1116	123.144	247.974	97.1796	64.1208	60.4912	131.428	113.582	40.7539	263.077
VNG1174G	95.4666	91.0835	101.891	76.9653	93.1982	59.1528	71.2454	75.614	75.1019	75.7211	67.9232	131.538
VNG1175G	28.0784	30.3612	131.002	2147.33	28.2923	25.3512	135.366	1799.61	24.1399	24.0931	217.354	3363.62
VNG1176G	117.929	121.445	174.669	130.841	159.768	126.756	156.74	196.596	163.615	137.675	183.393	187.912
VNG1178H	16.847	4.33731	29.1116	7.69653	24.9638	12.6756	7.12454	0	5.36442	24.0931	13.5846	37.5824
VNG1179C	0	56.385	58.2232	38.4826	38.2779	29.5764	21.3736	45.3684	42.9154	75.7211	47.5462	37.5824
VNG1180G	207.78	182.167	131.002	608.026	232.996	160.558	213.736	544.421	225.306	165.21	264.901	751.648
VNG1181G	134.776	242.889	567.676	446.399	188.061	245.062	448.846	332.702	225.306	402.699	665.647	488.571
VNG1182H	50.5411	34.6985	58.2232	177.02	18.3068	25.3512	170.989	45.3684	45.5976	58.5118	108.677	112.747
VNG1183H	16.847	21.6865	43.6674	7.69653	8.32127	16.9008	7.12454	30.2456	45.5976	41.3024	20.377	75.1648
VNG1184Gm	33.6941	73.7342	87.3347	377.13	44.9349	109.855	213.736	196.596	168.979	130.791	149.431	338.242
VNG1185G	16.847	52.0477	320.227	500.274	14.9783	29.5764	263.608	453.684	42.9154	75.7211	509.424	582.527
VNG1187G	33.6941	130.119	131.002	200.11	71.5629	76.0536	213.736	241.965	557.9	240.931	244.524	225.494
VNG1188G	494.18	507.465	218.337	107.751	502.605	354.917	199.487	90.7368	541.807	375.164	163.016	75.1648
VNG1189H	454.87	954.208	727.79	438.702	772.214	853.49	790.823	393.193	807.345	915.538	978.094	638.901
VNG1190G	1066.98	1093	2678.27	2878.5	915.34	1508.4	2650.33	2056.7	1067.52	1118.61	3104.09	3269.67
VNG1191Gm	73.0038	52.0477	43.6674	92.3583	56.5846	12.6756	28.4981	105.86	72.4197	65.3955	129.054	75.1648
VNG1193C	78.6195	112.77	276.56	284.771	76.5557	80.2788	299.23	378.07	123.382	130.791	380.37	357.033
VNG1194H	84.2352	91.0835	29.1116	15.3931	74.8914	84.504	21.3736	0	42.9154	34.4187	47.5462	18.7912
VNG1196H	179.702	164.818	58.2232	46.1792	144.79	156.332	78.3699	0	126.064	151.442	74.7155	0
VNG1197G	477.333	212.528	87.3347	30.7861	281.259	236.611	92.619	30.2456	289.679	158.326	74.7155	112.747
VNG1198C	623.34	329.635	189.225	107.751	482.634	333.791	149.615	196.596	426.472	316.652	149.431	93.956
VNG1200H	78.6195	394.695	334.783	323.254	174.747	245.062	441.721	196.596	236.035	320.094	461.878	601.318
VNG1201G	185.317	151.806	145.558	100.055	149.783	105.63	142.491	60.4912	118.017	120.465	142.639	131.538
VNG1202C	241.474	203.853	393.006	361.737	236.324	236.611	220.861	378.07	203.848	154.884	251.316	131.538
VNG1204G	1572.39	837.1	116.446	38.4826	1135.02	726.734	128.242	105.86	973.643	567.909	54.3386	37.5824
VNG1205C	449.254	490.116	116.446	30.7861	640.738	380.268	121.117	30.2456	592.769	832.933	203.77	18.7912
VNG1207C	16.847	8.67462	14.5558	0	14.9783	12.6756	0	15.1228	10.7288	6.88374	13.5846	0
VNG1208G	16.847	13.0119	58.2232	69.2687	23.2996	33.8016	21.3736	15.1228	32.1865	13.7675	40.7539	37.5824
VNG1209G	11.2314	4.33731	14.5558	15.3931	1.66425	4.2252	21.3736	30.2456	5.36442	3.44187	13.5846	0
VNG1211G	0	8.67462	0	15.3931	4.99276	4.2252	21.3736	15.1228	10.7288	17.2094	6.79232	0
VNG1212Gm	16.847	13.0119	14.5558	23.0896	8.32127	4.2252	35.6227	60.4912	16.0933	13.7675	13.5846	56.3736
VNG1213C	2757.3	8292.93	16404.4	15393.1	3002.31	9827.82	19528.4	18449.8	5624.6	13991.2	23691.6	21741.4
VNG1214H	297.631	277.588	786.013	1192.96	184.732	266.188	683.955	786.385	236.035	316.652	421.124	958.351
VNG1215G	106.698	86.7462	29.1116	46.1792	119.826	63.378	85.4944	45.3684	115.335	117.024	88.3002	93.956
VNG1216G	370.635	390.358	247.448	53.8757	484.298	354.917	220.861	136.105	418.425	471.536	251.316	131.538
VNG1218C	11.2314	8.67462	232.893	307.861	8.32127	21.126	92.619	438.561	10.7288	3.44187	203.77	357.033
VNG1219G	207.78	56.385	14.5558	38.4826	146.454	105.63	28.4981	0	109.971	110.14	13.5846	0
VNG1220H	533.49	355.659	262.004	169.324	514.255	468.997	256.483	211.719	531.078	299.443	196.977	112.747
VNG1224G	567.184	589.874	494.897	400.219	580.825	671.807	448.846	378.07	600.815	667.723	393.955	544.945
VNG1226H	5.61568	52.0477	14.5558	7.69653	23.2996	29.5764	21.3736	0	32.1865	41.3024	6.79232	0
VNG1227H	432.407	260.238	145.558	153.931	336.179	190.134	92.619	45.3684	238.717	275.35	88.3002	206.703
VNG1228C	117.929	69.3969	72.779	92.3583	98.191	97.1796	64.1208	0	96.5596	82.6049	95.0925	75.1648
VNG1229H	16.847	13.0119	29.1116	7.69653	14.9783	8.4504	14.2491	60.4912	24.1399	27.535	13.5846	56.3736
VNG1230G	320.094	255.901	291.116	738.867	304.559	278.863	406.099	604.912	278.95	258.14	244.524	507.362
VNG1232G	196.549	190.842	363.895	361.737	226.339	215.485	292.106	272.21	254.81	216.838	203.77	375.824
VNG1233G	561.568	412.044	727.79	361.737	407.742	515.474	691.08	514.175	437.2	402.699	489.047	375.824
VNG1234C	258.321	264.576	655.011	977.459	286.252	287.314	712.454	998.105	295.043	399.257	1406.01	1108.68
VNG1235C	123.545	121.445	29.1116	46.1792	124.819	101.405	35.6227	60.4912	101.924	99.8142	27.1693	18.7912
VNG1236C	572.799	368.671	320.227	700.384	411.071	376.043	341.978	483.929	391.603	419.908	251.316	601.318
VNG1237C	162.855	117.107	131.002	61.5722	118.162	169.008	178.113	60.4912	158.25	120.465	95.0925	112.747
VNG1238C	5.61568	0	0	0	9.98553	4.2252	0	0	18.7755	6.88374	0	0
VNG1239H	0	8.67462	0	0	4.99276	4.2252	14.2491	15.1228	0	3.44187	0	0
VNG1240G	331.325	299.274	218.337	76.9653	339.508	325.34	156.74	75.614	370.145	419.908	237.731	131.538
VNG1241G	219.012	264.576	145.558	115.448	254.631	194.359	121.117	75.614	260.174	368.28	169.808	112.747
VNG1244C	555.952	290.6	538.564	715.777	444.356	409.844	185.238	710.771	383.556	320.094	230.939	488.571
VNG1245C	224.627	203.853	101.891	169.324	266.281	143.657	227.985	166.351	297.725	223.722	122.262	131.538
VNG1246H	50.5411	21.6865	0	15.3931	34.9493	42.252	28.4981	15.1228	67.0553	24.0931	13.5846	18.7912
VNG1247G	67.3882	73.7342	29.1116	69.2687	59.9132	92.9544	49.8717	30.2456	45.5976	130.791	81.5079	75.1648
VNG1249C	241.474	394.695	276.56	500.274	264.616	371.818	327.729	241.965	324.548	636.746	271.693	263.077
VNG1250H	932.203	2320.46	2430.82	2824.63	1060.13	2142.18	3177.54	2359.16	1381.34	2805.12	2594.67	2123.41
VNG1251G	685.113	685.295	960.682	2855.41	727.279	574.627	1268.17	3296.77	815.392	705.583	1175.07	4246.81
VNG1252G	84.2352	221.203	131.002	177.02	103.184	101.405	235.11	90.7368	128.746	148	224.147	244.286
VNG1253C	303.247	520.477	713.234	700.384	341.172	468.997	669.706	710.771	405.014	392.373	801.494	864.395
VNG1255C	836.736	672.283	1048.02	1000.55	692.33	891.517	1090.05	1134.21	708.104	616.095	1141.11	939.56
VNG1256G	50.5411	8.67462	0	0	13.314	25.3512	7.12454	30.2456	16.0933	20.6512	13.5846	0
VNG1257H	280.784	338.31	203.781	100.055	352.822	287.314	156.74	226.842	351.37	278.791	149.431	112.747
VNG1259G	696.344	459.755	465.785	638.812	554.197	621.104	413.223	514.175	506.938	461.211	278.485	488.571
VNG1260C	157.239	138.794	145.558	107.751	123.155	169.008	99.7435	30.2456	179.708	92.9305	88.3002	112.747
VNG1261H	129.161	307.949	480.341	769.653	193.054	430.97	363.351	846.877	230.67	402.699	434.709	1578.46
VNG1262G	909.74	576.862	349.339	292.468	684.009	642.23	313.48	408.315	847.579	564.467	251.316	206.703
VNG1263C	662.65	741.68	975.238	238.592	574.168	659.131	983.186	196.596	619.591	561.025	475.462	319.45
VNG1264C	196.549	260.238	829.68	1139.09	139.797	249.287	869.193	1088.84	131.428	172.094	1195.45	1071.1
VNG1266G	50.5411	73.7342	0	76.9653	64.9059	16.9008	14.2491	15.1228	80.4663	24.0931	27.1693	131.538
VNG1268H	269.553	377.346	262.004	246.289	271.273	287.314	263.608	166.351	297.725	468.094	271.693	338.242
VNG1270H	140.392	121.445	29.1116	100.055	98.191	109.855	142.491	30.2456	85.8307	113.582	115.469	37.5824
VNG1271H	11.2314	4.33731	14.5558	30.7861	13.314	8.4504	21.3736	30.2456	8.04663	10.3256	13.5846	0
VNG1272C	174.086	182.167	524.008	407.916	196.382	198.584	363.351	423.438	222.623	172.094	387.162	281.868
VNG1273G	146.008	160.48	378.451	246.289	189.725	185.909	356.227	257.088	185.073	158.326	292.07	319.45
VNG1275Gm	516.643	611.56	975.238	915.887	515.919	659.131	1025.93	982.982	584.722	543.816	910.171	1240.22
VNG1276C	421.176	355.659	858.792	1046.73	384.443	485.898	698.204	846.877	370.145	399.257	638.478	1033.52
VNG1279H	179.702	199.516	116.446	107.751	156.44	130.981	121.117	60.4912	136.793	127.349	95.0925	18.7912
VNG1280C	600.878	312.286	378.451	515.667	479.305	532.375	398.974	393.193	504.256	502.513	516.216	450.989
VNG1281H	67.3882	60.7223	72.779	38.4826	84.877	71.8284	42.7472	75.614	101.924	99.8142	54.3386	18.7912
VNG1282G	140.392	125.782	87.3347	46.1792	109.841	92.9544	56.9963	75.614	150.204	120.465	95.0925	37.5824
VNG1283H	33.6941	43.3731	203.781	61.5722	61.5774	59.1528	35.6227	105.86	120.699	34.4187	67.9232	131.538
VNG1284G	443.639	464.092	58.2232	138.537	479.305	342.241	106.868	120.982	458.658	395.815	135.846	112.747
VNG1285G	348.172	351.322	189.225	300.165	332.851	401.394	320.604	408.315	386.238	299.443	339.616	300.659
VNG1287C	151.623	65.0596	43.6674	84.6618	126.483	126.756	78.3699	105.86	136.793	89.4886	54.3386	56.3736
VNG1289H	286.4	234.215	72.779	61.5722	257.959	295.764	71.2454	60.4912	265.539	258.14	67.9232	37.5824
VNG1291H	213.396	359.997	160.114	146.234	261.288	261.962	284.981	196.596	321.865	340.745	292.07	75.1648
VNG1292H	3273.94	3643.34	4701.52	3040.13	3266.93	3118.2	5393.27	1950.84	2843.14	3132.1	3966.72	2311.32
VNG1294G	3195.32	1708.9	946.126	738.867	2664.47	1694.31	1175.55	816.631	2829.73	1686.52	1562.23	1240.22
VNG1295H	0	0	771.457	315.558	3.32851	0	484.468	453.684	8.04663	0	652.063	375.824
VNG1296C	146.008	121.445	349.339	261.682	138.133	130.981	170.989	378.07	142.157	86.0468	176.6	244.286
VNG1297C	1106.29	624.572	494.897	538.757	943.632	849.265	299.23	620.035	815.392	801.956	244.524	601.318
VNG1299C	134.776	73.7342	29.1116	61.5722	66.5702	92.9544	28.4981	120.982	69.7375	61.9537	54.3386	18.7912
VNG1300H	61.7725	39.0358	14.5558	23.0896	33.2851	12.6756	7.12454	0	13.4111	6.88374	13.5846	0
VNG1301G	151.623	112.77	320.227	546.453	93.1982	114.08	192.362	499.052	99.2418	120.465	115.469	544.945
VNG1302H	129.161	112.77	203.781	146.234	139.797	130.981	206.612	136.105	109.971	72.2793	224.147	75.1648
VNG1303C	146.008	69.3969	145.558	253.985	61.5774	84.504	163.864	60.4912	77.7841	61.9537	81.5079	131.538
VNG1305G	134.776	824.089	203.781	138.537	124.819	933.769	163.864	90.7368	187.755	378.606	108.677	37.5824
VNG1306G	2897.69	2580.7	4468.63	3840.57	2691.1	3253.4	3035.05	4914.91	2902.15	3448.75	3328.24	4340.77
VNG1308G	1752.09	1292.52	2314.37	1623.97	1366.35	1576	1453.41	1482.03	1418.89	1283.82	1338.09	1202.64
VNG1309G	550.337	815.414	596.787	661.901	669.03	743.635	527.216	393.193	614.226	647.072	237.731	507.362
VNG1310G	1050.13	663.608	436.674	431.005	852.098	697.158	356.227	196.596	764.43	643.63	448.293	300.659
VNG1311G	16.847	21.6865	14.5558	46.1792	39.9421	12.6756	28.4981	75.614	18.7755	34.4187	40.7539	56.3736
VNG1313G	780.58	776.378	3027.6	1323.8	677.352	866.166	2144.49	1829.86	624.955	719.351	2397.69	1071.1
VNG1314H	33.6941	52.0477	378.451	130.841	66.5702	33.8016	135.366	166.351	72.4197	58.5118	686.024	394.615
VNG1315H	44.9254	39.0358	174.669	84.6618	53.2561	50.7024	149.615	136.105	53.6442	37.8606	393.955	263.077
VNG1317H	0	0	0	0	1.66425	0	7.12454	0	2.68221	0	0	0
VNG1318H	39.3098	8.67462	29.1116	0	46.5991	29.5764	56.9963	30.2456	67.0553	48.1862	13.5846	37.5824
VNG1319H	353.788	156.143	160.114	300.165	189.725	152.107	185.238	181.474	171.661	134.233	176.6	206.703
VNG1320G	617.725	1053.97	800.569	877.404	680.68	925.319	776.574	967.859	911.952	1197.77	944.133	977.142
VNG1323C	539.105	1053.97	1062.57	2193.51	713.965	883.067	1467.65	1436.67	815.392	998.142	1575.82	2330.11
VNG1324C	123.545	173.492	29.1116	307.861	191.389	147.882	113.993	166.351	160.933	206.512	101.885	357.033
VNG1325C	398.713	399.032	305.672	207.806	494.284	447.871	235.11	257.088	453.294	382.048	196.977	319.45
VNG1326H	95.4666	151.806	611.343	423.309	151.447	194.359	441.721	559.543	142.157	141.117	427.916	338.242
VNG1327G	151.623	117.107	131.002	130.841	101.52	118.306	113.993	105.86	112.653	72.2793	95.0925	93.956
VNG1329H	426.792	303.612	58.2232	23.0896	386.107	325.34	49.8717	75.614	413.06	244.373	74.7155	93.956
VNG1330H	16.847	21.6865	14.5558	23.0896	6.65702	8.4504	21.3736	0	13.4111	17.2094	13.5846	0
VNG1332G	146.008	477.104	1834.03	700.384	216.353	502.799	1831.01	695.649	252.128	526.606	2784.85	977.142
VNG1335G	151.623	121.445	378.451	569.543	109.841	156.332	349.102	604.912	120.699	141.117	319.239	563.736
VNG1336C	157.239	186.504	160.114	84.6618	191.389	156.332	78.3699	120.982	139.475	199.628	88.3002	56.3736
VNG1337C	151.623	195.179	611.343	461.792	141.462	164.783	491.593	378.07	120.699	165.21	455.086	357.033
VNG1339C	718.807	576.862	2445.37	954.369	542.547	676.032	1424.91	1482.03	579.358	526.606	1596.2	751.648
VNG1340C	33.6941	47.7104	101.891	53.8757	48.2634	84.504	71.2454	0	42.9154	44.7443	47.5462	0
VNG1341G	22.4627	21.6865	58.2232	92.3583	41.6064	33.8016	71.2454	60.4912	29.5043	34.4187	115.469	75.1648
VNG1342Gm	16.847	17.3492	43.6674	69.2687	31.6208	4.2252	56.9963	90.7368	21.4577	20.6512	81.5079	93.956
VNG1343C	196.549	238.552	160.114	169.324	257.959	207.035	185.238	241.965	278.95	258.14	237.731	338.242
VNG1344G	314.478	177.83	131.002	92.3583	249.638	223.936	192.362	120.982	249.446	216.838	142.639	150.33
VNG1345H	258.321	199.516	131.002	230.896	216.353	143.657	156.74	136.105	308.454	189.303	163.016	225.494
VNG1347C	162.855	186.504	131.002	169.324	229.667	147.882	92.619	151.228	217.259	165.21	88.3002	338.242
VNG1349Cm	101.082	108.433	87.3347	123.144	154.776	101.405	113.993	15.1228	152.886	148	81.5079	93.956
VNG1350C	134.776	286.262	276.56	615.722	153.111	261.962	178.113	499.052	155.568	285.675	244.524	450.989
VNG1351G	44.9254	95.4208	131.002	69.2687	41.6064	84.504	135.366	45.3684	56.3264	58.5118	115.469	112.747
VNG1352G	819.889	850.112	873.347	554.15	910.347	840.815	626.959	937.613	860.99	743.444	652.063	714.066
VNG1353C	95.4666	177.83	203.781	377.13	151.447	114.08	249.359	483.929	182.39	165.21	326.031	450.989
VNG1355H	213.396	229.877	58.2232	115.448	181.404	147.882	149.615	120.982	187.755	196.187	88.3002	131.538
VNG1356G	1516.23	997.581	887.903	369.433	1120.04	1014.05	826.446	393.193	1107.75	1149.58	611.309	281.868
VNG1357C	84.2352	177.83	58.2232	46.1792	179.739	76.0536	49.8717	0	144.839	106.698	122.262	93.956
VNG1359G	342.556	281.925	276.56	269.378	311.216	342.241	334.853	257.088	375.51	340.745	400.747	544.945
VNG1360H	5.61568	13.0119	0	7.69653	14.9783	16.9008	21.3736	15.1228	13.4111	13.7675	0	0
VNG1362H	67.3882	78.0715	72.779	15.3931	53.2561	54.9276	49.8717	15.1228	85.8307	79.163	47.5462	37.5824
VNG1364G	263.937	277.588	334.783	300.165	262.952	228.161	327.729	181.474	244.081	223.722	332.824	281.868
VNG1365C	179.702	182.167	43.6674	192.413	186.396	211.26	163.864	105.86	209.212	216.838	163.016	112.747
VNG1366H	33.6941	39.0358	14.5558	23.0896	48.2634	33.8016	28.4981	30.2456	24.1399	27.535	20.377	37.5824
VNG1367G	179.702	117.107	160.114	115.448	121.491	105.63	99.7435	75.614	139.475	123.907	81.5079	225.494
VNG1369G	162.855	247.227	407.562	346.344	186.396	245.062	413.223	257.088	203.848	220.28	346.408	169.121
VNG1370G	213.396	125.782	116.446	138.537	198.046	198.584	206.612	332.702	284.314	185.861	196.977	300.659
VNG1371Gm	134.776	69.3969	101.891	115.448	119.826	50.7024	64.1208	136.105	112.653	79.163	149.431	112.747
VNG1372C	22.4627	47.7104	145.558	923.583	31.6208	33.8016	85.4944	861.999	42.9154	27.535	61.1309	1484.5
VNG1374G	426.792	420.719	553.12	1039.03	397.757	422.52	626.959	1119.09	351.37	485.304	808.286	1240.22
VNG1375C	129.161	151.806	276.56	431.005	136.469	147.882	284.981	514.175	109.971	220.28	292.07	544.945
VNG1376H	876.046	1093	800.569	577.239	614.11	819.689	1182.67	302.456	595.451	925.863	862.625	394.615
VNG1377G	645.803	299.274	131.002	30.7861	467.655	215.485	163.864	75.614	327.23	302.885	108.677	112.747
VNG1379G	207.78	203.853	58.2232	15.3931	244.645	143.657	85.4944	15.1228	276.268	206.512	74.7155	75.1648
VNG1380H	22.4627	43.3731	407.562	292.468	58.2489	46.4772	327.729	559.543	75.1019	51.6281	1039.23	995.934
VNG1381H	707.576	633.247	334.783	461.792	883.719	802.788	498.717	635.157	834.168	746.886	930.548	845.604
VNG1382H	28.0784	39.0358	0	7.69653	39.9421	29.5764	14.2491	0	24.1399	17.2094	27.1693	56.3736
VNG1383G	174.086	229.877	116.446	153.931	259.624	156.332	121.117	196.596	233.352	203.07	149.431	263.077
VNG1384H	16.847	30.3612	14.5558	15.3931	24.9638	59.1528	14.2491	0	32.1865	30.9768	0	18.7912
VNG1385G	67.3882	43.3731	58.2232	53.8757	43.2706	59.1528	21.3736	30.2456	24.1399	27.535	40.7539	37.5824
VNG1387H	117.929	130.119	203.781	277.075	101.52	147.882	292.106	151.228	126.064	130.791	230.939	244.286
VNG1388H	219.012	290.6	378.451	392.523	194.718	215.485	377.6	317.579	163.615	158.326	285.277	150.33
VNG1389C	438.023	368.671	1353.69	708.08	389.436	608.429	769.45	771.263	356.734	271.908	516.216	507.362
VNG1390H	67.3882	117.107	116.446	577.239	88.2055	101.405	149.615	453.684	59.0086	72.2793	244.524	319.45
VNG1390a	207.78	130.119	72.779	30.7861	164.761	114.08	21.3736	45.3684	136.793	99.8142	47.5462	0
VNG1394H	213.396	190.842	87.3347	76.9653	193.054	126.756	99.7435	60.4912	147.522	182.419	81.5079	37.5824
VNG1395G	151.623	82.4089	160.114	92.3583	88.2055	92.9544	113.993	181.474	152.886	134.233	163.016	150.33
VNG1397C	471.717	368.671	305.672	454.095	575.832	443.646	370.476	559.543	442.565	347.629	339.616	375.824
VNG1398C	56.1568	65.0596	43.6674	84.6618	71.5629	21.126	56.9963	45.3684	88.513	48.1862	40.7539	37.5824
VNG1401C	146.008	99.7581	87.3347	30.7861	128.148	80.2788	85.4944	90.7368	139.475	99.8142	47.5462	37.5824
VNG1402H	39.3098	17.3492	101.891	61.5722	56.5846	21.126	85.4944	105.86	80.4663	55.0699	61.1309	150.33
VNG1403H	61.7725	65.0596	58.2232	46.1792	148.119	25.3512	49.8717	30.2456	128.746	141.117	54.3386	37.5824
VNG1404G	39.3098	60.7223	72.779	46.1792	49.9276	63.378	71.2454	45.3684	45.5976	44.7443	47.5462	18.7912
VNG1405C	117.929	125.782	101.891	153.931	109.841	92.9544	28.4981	45.3684	93.8774	110.14	74.7155	93.956
VNG1406Gm	134.776	99.7581	131.002	169.324	124.819	114.08	99.7435	226.842	142.157	99.8142	115.469	225.494
VNG1407C	78.6195	56.385	72.779	38.4826	84.877	38.0268	35.6227	30.2456	80.4663	61.9537	33.9616	0
VNG1408G	4121.91	8505.46	4075.62	938.976	4791.39	9367.27	5008.55	937.613	5804.3	5926.9	4387.84	695.274
VNG1409C	292.015	399.032	72.779	69.2687	321.201	299.989	149.615	105.86	378.192	364.838	142.639	56.3736
VNG1410H	95.4666	86.7462	72.779	46.1792	96.5268	84.504	99.7435	90.7368	91.1952	55.0699	115.469	131.538
VNG1412H	1965.49	1977.81	2605.49	5587.68	1717.51	2357.66	2415.22	4052.91	2038.48	1717.49	1881.47	4152.86
VNG1413H	668.266	1557.09	2430.82	3101.7	773.878	1347.84	3462.52	3221.16	807.345	1362.98	3545.59	5017.25
VNG1414G	2291.2	2142.63	2154.26	1416.16	1918.89	2159.08	2187.23	1466.91	1617.37	1982.52	1521.48	1183.85
VNG1416G	415.56	1431.31	378.451	1146.78	502.605	2214	534.34	892.245	426.472	715.909	461.878	1014.72
VNG1417H	112.314	112.77	116.446	169.324	204.703	169.008	121.117	257.088	214.577	137.675	142.639	225.494
VNG1418C	16.847	69.3969	58.2232	100.055	33.2851	50.7024	42.7472	136.105	26.8221	55.0699	33.9616	93.956
VNG1420H	61.7725	104.095	131.002	61.5722	69.8987	84.504	64.1208	90.7368	99.2418	92.9305	81.5079	56.3736
VNG1422H	241.474	125.782	174.669	69.2687	194.718	156.332	142.491	90.7368	144.839	127.349	108.677	18.7912
VNG1423H	50.5411	26.0238	87.3347	76.9653	59.9132	46.4772	49.8717	90.7368	32.1865	41.3024	54.3386	150.33
VNG1425H	123.545	30.3612	145.558	84.6618	64.9059	97.1796	142.491	105.86	61.6908	20.6512	149.431	263.077
VNG1426H	207.78	169.155	247.448	253.985	196.382	215.485	235.11	166.351	163.615	168.652	230.939	281.868
VNG1427H	11.2314	8.67462	58.2232	7.69653	36.6136	16.9008	21.3736	0	34.8687	20.6512	47.5462	18.7912
VNG1428G	50.5411	65.0596	43.6674	100.055	53.2561	71.8284	49.8717	120.982	80.4663	82.6049	108.677	37.5824
VNG1429C	331.325	247.227	160.114	338.647	331.187	240.836	242.234	499.052	311.136	302.885	217.354	413.406
VNG1431C	129.161	99.7581	101.891	146.234	146.454	80.2788	142.491	181.474	142.157	89.4886	61.1309	169.121
VNG1432G	920.971	624.572	232.893	315.558	832.127	587.303	299.23	287.333	828.803	605.769	217.354	413.406
VNG1433G	870.43	663.608	174.669	100.055	655.716	485.898	256.483	105.86	726.879	464.652	169.808	75.1648
VNG1435G	421.176	394.695	320.227	454.095	474.313	367.592	320.604	483.929	415.743	419.908	319.239	263.077
VNG1437G	162.855	91.0835	116.446	123.144	83.2127	80.2788	121.117	90.7368	72.4197	48.1862	61.1309	131.538
VNG1438H	33.6941	43.3731	0	38.4826	46.5991	16.9008	14.2491	0	32.1865	24.0931	6.79232	0
VNG1440H	16.847	39.0358	29.1116	61.5722	46.5991	50.7024	64.1208	60.4912	53.6442	44.7443	101.885	56.3736
VNG1442G	432.407	429.393	655.011	1408.46	392.764	414.07	484.468	1285.44	539.124	426.792	597.724	1465.71
VNG1444G	409.945	316.623	247.448	123.144	356.15	346.466	163.864	120.982	348.687	416.466	217.354	300.659
VNG1446H	56.1568	99.7581	887.903	531.06	59.9132	173.233	662.582	650.28	72.4197	123.907	910.171	488.571
VNG1447H	33.6941	60.7223	72.779	223.199	41.6064	63.378	78.3699	181.474	45.5976	68.8374	88.3002	225.494
VNG1448H	95.4666	108.433	72.779	69.2687	134.805	105.63	56.9963	105.86	112.653	72.2793	74.7155	37.5824
VNG1450G	11.2314	39.0358	0	15.3931	94.8625	12.6756	14.2491	30.2456	59.0086	30.9768	13.5846	18.7912
VNG1451C	409.945	264.576	363.895	269.378	377.786	405.619	220.861	302.456	362.098	330.42	298.862	169.121
VNG1452G	230.243	173.492	218.337	192.413	183.068	177.458	178.113	105.86	214.577	206.512	101.885	112.747
VNG1453H	22.4627	26.0238	58.2232	100.055	48.2634	38.0268	42.7472	75.614	34.8687	30.9768	40.7539	56.3736
VNG1454C	348.172	169.155	276.56	230.896	309.551	266.188	170.989	302.456	295.043	254.698	217.354	319.45
VNG1455H	50.5411	26.0238	101.891	415.612	63.2417	46.4772	35.6227	287.333	107.288	30.9768	54.3386	281.868
VNG1456H	61.7725	4.33731	43.6674	15.3931	21.6353	16.9008	14.2491	30.2456	37.551	6.88374	47.5462	18.7912
VNG1457C	247.09	333.973	203.781	184.717	316.208	215.485	220.861	181.474	329.912	282.233	264.901	300.659
VNG1458G	39.3098	65.0596	160.114	777.349	38.2779	38.0268	149.615	514.175	26.8221	68.8374	251.316	1014.72
VNG1459H	16.847	13.0119	58.2232	107.751	14.9783	12.6756	14.2491	166.351	13.4111	20.6512	47.5462	225.494
VNG1461H	101.082	86.7462	189.225	200.11	64.9059	88.7292	85.4944	105.86	83.1485	89.4886	108.677	206.703
VNG1462G	84.2352	91.0835	58.2232	100.055	78.22	38.0268	21.3736	136.105	56.3264	72.2793	156.223	206.703
VNG1463G	5.61568	8.67462	43.6674	153.931	4.99276	8.4504	28.4981	120.982	0	10.3256	40.7539	263.077
VNG1464G	89.8509	130.119	363.895	1508.52	93.1982	88.7292	327.729	1391.3	101.924	72.2793	407.539	1371.76
VNG1465G	61.7725	30.3612	218.337	1269.93	63.2417	42.252	192.362	1255.19	29.5043	58.5118	278.485	845.604
VNG1466H	11.2314	13.0119	14.5558	0	24.9638	21.126	35.6227	0	37.551	13.7675	54.3386	18.7912
VNG1467G	61.7725	156.143	946.126	11652.5	59.9132	135.206	1011.68	7591.64	139.475	230.605	2710.14	16198
VNG1468H	0	8.67462	0	569.543	3.32851	4.2252	21.3736	483.929	0	10.3256	47.5462	638.901
VNG1470G	600.878	195.179	160.114	253.985	356.15	321.115	185.238	272.21	300.408	323.536	129.054	263.077
VNG1471C	713.191	455.417	218.337	153.931	542.547	439.421	299.23	408.315	536.442	492.187	251.316	281.868
VNG1472G	2139.57	1609.14	4061.07	1123.69	2013.75	2256.26	2807.07	1149.33	2156.5	1937.77	3205.98	1183.85
VNG1473H	117.929	104.095	291.116	30.7861	96.5268	114.08	149.615	45.3684	177.026	72.2793	190.185	93.956
VNG1474G	61.7725	73.7342	72.779	38.4826	44.9349	67.6032	135.366	75.614	42.9154	65.3955	115.469	56.3736
VNG1475C	898.509	889.148	815.124	2185.81	930.318	764.761	904.816	1557.65	989.736	781.305	611.309	1860.33
VNG1476C	713.191	767.704	553.12	2139.63	708.972	684.482	726.703	2041.58	777.841	812.281	767.532	2236.15
VNG1478G	662.65	598.549	1164.46	692.687	594.139	811.238	612.71	831.754	622.273	481.862	645.27	413.406
VNG1479H	140.392	164.818	29.1116	46.1792	191.389	152.107	85.4944	30.2456	203.848	165.21	54.3386	56.3736
VNG1480C	33.6941	39.0358	14.5558	0	44.9349	59.1528	71.2454	0	56.3264	58.5118	40.7539	56.3736
VNG1481G	22.4627	17.3492	29.1116	23.0896	23.2996	25.3512	14.2491	0	26.8221	10.3256	13.5846	37.5824
VNG1482G	1196.14	1175.41	684.122	854.314	1193.27	1132.35	705.329	831.754	1145.3	1018.79	767.532	714.066
VNG1483C	651.419	494.453	349.339	361.737	497.612	409.844	356.227	257.088	461.34	385.489	278.485	526.154
VNG1484H	146.008	203.853	174.669	346.344	183.068	169.008	249.359	302.456	252.128	185.861	149.431	563.736
VNG1486H	22.4627	60.7223	43.6674	38.4826	23.2996	16.9008	21.3736	60.4912	21.4577	51.6281	67.9232	56.3736
VNG1487H	129.161	143.131	14.5558	76.9653	156.44	126.756	71.2454	90.7368	217.259	137.675	54.3386	0
VNG1488G	185.317	147.468	43.6674	61.5722	199.711	97.1796	185.238	75.614	147.522	185.861	101.885	18.7912
VNG1490H	387.482	980.232	742.345	1162.18	958.611	785.887	1097.18	892.245	2349.62	1345.77	1052.81	1916.7
VNG1492C	168.47	78.0715	43.6674	53.8757	158.104	88.7292	56.9963	105.86	142.157	134.233	81.5079	112.747
VNG1493G	56.1568	928.184	145.558	569.543	93.1982	1081.65	263.608	362.947	198.484	323.536	224.147	281.868
VNG1494G	533.49	394.695	232.893	53.8757	401.085	338.016	135.366	15.1228	402.332	220.28	88.3002	112.747
VNG1496G	797.427	702.644	174.669	153.931	745.586	718.284	235.11	90.7368	509.62	495.629	176.6	93.956
VNG1497C	140.392	95.4208	203.781	454.095	106.512	97.1796	142.491	302.456	91.1952	120.465	190.185	357.033
VNG1498G	494.18	459.755	480.341	200.11	411.071	376.043	398.974	196.596	482.798	423.35	271.693	281.868
VNG1500H	112.314	125.782	189.225	84.6618	169.754	109.855	85.4944	105.86	85.8307	154.884	237.731	93.956
VNG1501G	460.486	307.949	218.337	146.234	419.392	363.367	192.362	196.596	472.069	430.234	244.524	488.571
VNG1503C	61.7725	73.7342	58.2232	115.448	93.1982	54.9276	64.1208	45.3684	83.1485	72.2793	81.5079	93.956
VNG1505G	157.239	82.4089	87.3347	53.8757	179.739	143.657	92.619	30.2456	206.53	178.977	135.846	93.956
VNG1506G	482.948	368.671	262.004	200.11	407.742	325.34	178.113	211.719	488.162	282.233	217.354	75.1648
VNG1508C	1139.98	537.826	1280.91	1192.96	802.171	870.391	512.967	1149.33	769.795	678.048	821.871	808.022
VNG1510C	488.564	412.044	378.451	785.046	446.02	359.142	391.849	967.859	356.734	289.117	264.901	714.066
VNG1511C	1022.05	685.295	422.118	292.468	935.311	688.708	341.978	287.333	946.82	674.607	312.447	300.659
VNG1513H	22.4627	8.67462	14.5558	7.69653	19.9711	8.4504	21.3736	15.1228	21.4577	13.7675	6.79232	0
VNG1514H	185.317	104.095	58.2232	46.1792	151.447	97.1796	14.2491	90.7368	187.755	110.14	81.5079	75.1648
VNG1515G	67.3882	112.77	72.779	153.931	141.462	92.9544	85.4944	90.7368	147.522	141.117	47.5462	56.3736
VNG1518H	67.3882	47.7104	72.779	23.0896	46.5991	63.378	14.2491	75.614	75.1019	44.7443	74.7155	37.5824
VNG1519H	16.847	8.67462	87.3347	115.448	14.9783	12.6756	64.1208	60.4912	18.7755	6.88374	61.1309	131.538
VNG1520G	78.6195	30.3612	29.1116	46.1792	61.5774	42.252	28.4981	15.1228	40.2332	24.0931	20.377	18.7912
VNG1523G	713.191	1058.3	1237.24	3386.47	990.231	870.391	1781.13	3221.16	936.092	1115.17	2071.66	4246.81
VNG1524C	5020.42	5465.01	3624.39	5333.69	4871.27	5467.41	2956.68	6170.1	4927.22	5180.01	2927.49	4660.22
VNG1525C	376.251	706.981	1470.13	1223.75	519.247	714.059	1916.5	1073.72	509.62	925.863	2268.64	2085.82
VNG1526G	718.807	841.438	1193.57	2693.78	565.846	997.147	1082.93	1860.1	611.544	695.258	713.194	1522.09
VNG1528G	151.623	238.552	218.337	323.254	211.36	228.161	170.989	438.561	198.484	189.303	169.808	187.912
VNG1529G	634.572	524.814	378.451	146.234	527.569	447.871	277.857	166.351	490.845	540.374	305.654	75.1648
VNG1530H	67.3882	73.7342	0	23.0896	39.9421	42.252	21.3736	15.1228	37.551	41.3024	13.5846	0
VNG1532G	1853.17	1466.01	2183.37	854.314	1507.81	1614.03	1546.02	771.263	1561.05	1445.59	1541.86	695.274
VNG1533H	690.729	1049.63	1062.57	392.523	820.477	781.662	1168.42	529.298	903.905	1190.89	1215.83	845.604
VNG1534H	320.094	268.913	756.901	684.991	208.032	380.268	897.691	650.28	198.484	299.443	876.209	826.813
VNG1534a	22.4627	8.67462	58.2232	7.69653	43.2706	29.5764	92.619	15.1228	59.0086	37.8606	13.5846	18.7912
VNG1536C	117.929	290.6	553.12	246.289	183.068	257.737	527.216	362.947	174.344	320.094	767.532	526.154
VNG1537C	73.0038	73.7342	145.558	76.9653	49.9276	54.9276	56.9963	60.4912	69.7375	61.9537	81.5079	37.5824
VNG1538H	381.866	468.429	786.013	1092.91	459.334	671.807	598.461	831.754	509.62	561.025	563.763	1071.1
VNG1540G	0	21.6865	218.337	531.06	11.6498	12.6756	78.3699	362.947	8.04663	10.3256	176.6	582.527
VNG1541G	2425.97	2754.19	1193.57	215.503	2701.08	2197.1	1332.29	241.965	2711.72	2281.96	1616.57	375.824
VNG1542G	2133.96	2133.96	1411.91	354.04	2166.86	1918.24	1211.17	483.929	2411.31	2151.17	1528.27	357.033
VNG1543G	713.191	1084.33	451.23	84.6618	1048.48	773.212	448.846	90.7368	1110.44	1263.17	590.932	56.3736
VNG1544G	275.168	216.865	101.891	238.592	262.952	122.531	113.993	211.719	254.81	316.652	163.016	206.703
VNG1546H	50.5411	43.3731	29.1116	46.1792	29.9566	38.0268	106.868	90.7368	32.1865	10.3256	27.1693	112.747
VNG1547C	95.4666	95.4208	87.3347	323.254	86.5412	54.9276	142.491	166.351	85.8307	65.3955	88.3002	413.406
VNG1548C	325.709	160.48	305.672	253.985	279.595	261.962	206.612	30.2456	268.221	240.931	169.808	225.494
VNG1550G	286.4	516.14	189.225	76.9653	277.93	338.016	313.48	30.2456	300.408	516.281	305.654	75.1648
VNG1551G	494.18	789.39	262.004	46.1792	517.583	587.303	491.593	75.614	493.527	836.374	461.878	150.33
VNG1553G	1010.82	1995.16	684.122	215.503	1246.53	1491.5	926.19	181.474	1011.19	2233.77	950.925	319.45
VNG1554G	1106.29	2129.62	829.68	153.931	1224.89	1449.24	1189.8	378.07	1290.14	2206.24	1086.77	469.78
VNG1555G	2656.22	3491.53	3027.6	1008.24	2716.06	4301.25	2536.33	2056.7	2644.66	4357.41	2859.57	620.11
VNG1557G	1381.46	1856.37	1266.35	230.896	1308.1	1584.45	1090.05	241.965	1531.54	2650.24	1263.37	93.956
VNG1558H	151.623	559.513	247.448	15.3931	218.017	401.394	299.23	30.2456	319.183	753.77	359.993	93.956
VNG1559H	690.729	1201.43	509.453	69.2687	760.564	1043.62	726.703	105.86	785.888	1462.79	645.27	187.912
VNG1561Cm	1162.45	2394.19	1106.24	138.537	1363.02	2045	1389.28	257.088	1429.62	2777.59	1344.88	319.45
VNG1562H	336.941	633.247	378.451	53.8757	414.399	561.952	470.219	151.228	480.116	843.258	421.124	187.912
VNG1564H	241.474	698.307	305.672	30.7861	431.042	667.582	562.838	90.7368	485.48	943.072	373.578	75.1648
VNG1565G	280.784	351.322	451.23	338.647	244.645	295.764	306.355	453.684	225.306	265.024	326.031	150.33
VNG1566G	3947.82	7056.8	6113.43	2678.39	4753.11	5961.76	6775.43	3584.1	4680.46	5937.23	7729.66	4209.23
VNG1567G	1089.44	1834.68	1965.03	915.887	1209.91	1499.95	2301.22	922.491	1137.26	1607.35	1935.81	958.351
VNG1568G	1235.45	2094.92	1746.69	715.777	1541.1	2197.1	1652.89	907.368	1606.64	1927.45	2452.03	1390.55
VNG1570H	61.7725	43.3731	43.6674	115.448	44.9349	76.0536	71.2454	105.86	24.1399	41.3024	61.1309	112.747
VNG1572C	146.008	277.588	189.225	184.717	236.324	291.539	391.849	226.842	332.594	550.699	332.824	319.45
VNG1573G	348.172	529.152	494.897	261.682	349.493	642.23	548.589	393.193	531.078	832.933	597.724	732.857
VNG1574G	213.396	333.973	291.116	130.841	198.046	219.71	213.736	226.842	222.623	385.489	237.731	169.121
VNG1576G	219.012	303.612	305.672	223.199	262.952	278.863	391.849	544.421	337.959	454.327	339.616	375.824
VNG1577C	56.1568	147.468	58.2232	38.4826	101.52	105.63	78.3699	45.3684	120.699	99.8142	67.9232	37.5824
VNG1578H	129.161	208.191	160.114	84.6618	148.119	130.981	99.7435	90.7368	168.979	151.442	196.977	319.45
VNG1580H	151.623	186.504	232.893	107.751	186.396	198.584	227.985	211.719	257.492	223.722	129.054	112.747
VNG1581C	39.3098	52.0477	29.1116	30.7861	58.2489	67.6032	78.3699	45.3684	50.962	89.4886	81.5079	56.3736
VNG1582G	67.3882	47.7104	29.1116	38.4826	68.2344	67.6032	35.6227	75.614	85.8307	58.5118	74.7155	56.3736
VNG1583C	16.847	39.0358	14.5558	46.1792	24.9638	21.126	7.12454	45.3684	13.4111	44.7443	20.377	56.3736
VNG1585Cm	3307.64	2363.83	1717.58	885.101	2255.06	2932.29	2023.37	1103.96	1826.59	2013.49	1134.32	657.692
VNG1587H	0	0	0	0	0	0	0	0	0	0	0	0
VNG1589C	61.7725	47.7104	436.674	754.26	58.2489	92.9544	377.6	544.421	56.3264	86.0468	251.316	432.198
VNG1590H	129.161	26.0238	174.669	253.985	109.841	76.0536	64.1208	483.929	158.25	27.535	217.354	93.956
VNG1591H	4043.29	2407.21	1179.02	654.205	3378.44	3401.29	1360.79	574.666	2695.62	2602.05	665.647	357.033
VNG1592G	44.9254	21.6865	0	61.5722	14.9783	38.0268	14.2491	45.3684	18.7755	20.6512	33.9616	169.121
VNG1595C	28.0784	26.0238	0	53.8757	13.314	8.4504	21.3736	45.3684	26.8221	37.8606	6.79232	169.121
VNG1598a	44.9254	26.0238	0	38.4826	49.9276	54.9276	106.868	60.4912	29.5043	24.0931	20.377	56.3736
VNG1601G	522.258	815.414	611.343	538.757	451.013	857.716	612.71	453.684	606.18	585.118	414.332	450.989
VNG1603G	550.337	1040.95	407.562	577.239	624.095	959.12	384.725	423.438	678.599	523.164	346.408	375.824
VNG1605G	522.258	485.779	873.347	438.702	549.204	705.608	448.846	423.438	480.116	657.397	672.44	225.494
VNG1606G	814.274	949.87	494.897	307.861	813.82	823.914	648.333	287.333	777.841	877.677	509.424	394.615
VNG1607G	146.008	95.4208	116.446	600.329	144.79	114.08	235.11	362.947	77.7841	75.7211	163.016	695.274
VNG1608C	1347.76	932.521	189.225	169.324	1456.22	891.517	206.612	120.982	1062.16	815.723	203.77	169.121
VNG1609C	89.8509	160.48	232.893	207.806	58.2489	97.1796	413.223	166.351	80.4663	103.256	387.162	225.494
VNG1610C	123.545	52.0477	29.1116	115.448	78.22	67.6032	49.8717	75.614	72.4197	48.1862	67.9232	18.7912
VNG1611C	932.203	932.521	232.893	407.916	981.91	633.78	377.6	680.526	1078.25	561.025	258.108	281.868
VNG1613H	623.34	503.128	1572.03	1777.9	630.752	730.96	1189.8	1406.42	710.786	691.816	1895.06	1653.63
VNG1615G	2493.36	893.485	291.116	84.6618	1712.52	1073.2	192.362	90.7368	1346.47	912.096	196.977	93.956
VNG1616C	134.776	78.0715	101.891	30.7861	154.776	109.855	78.3699	15.1228	128.746	79.163	47.5462	37.5824
VNG1617H	314.478	377.346	116.446	107.751	382.779	321.115	185.238	75.614	311.136	237.489	163.016	37.5824
VNG1618H	196.549	91.0835	72.779	107.751	143.126	54.9276	78.3699	105.86	155.568	82.6049	101.885	131.538
VNG1619H	28.0784	34.6985	72.779	53.8757	33.2851	38.0268	92.619	45.3684	24.1399	24.0931	40.7539	75.1648
VNG1621H	22.4627	13.0119	101.891	130.841	14.9783	8.4504	56.9963	75.614	8.04663	17.2094	101.885	37.5824
VNG1622G	831.121	702.644	684.122	1192.96	838.784	709.834	641.208	1088.84	734.926	526.606	461.878	977.142
VNG1623G	432.407	494.453	145.558	407.916	465.991	380.268	213.736	211.719	469.387	419.908	101.885	187.912
VNG1624G	4172.45	2619.73	1222.69	1393.07	3889.36	2522.44	1603.02	1058.6	3073.81	2667.45	1134.32	864.395
VNG1625H	157.239	238.552	232.893	338.647	176.411	215.485	213.736	332.702	190.437	158.326	278.485	563.736
VNG1626C	763.732	346.985	29.1116	61.5722	715.629	350.692	178.113	90.7368	603.497	333.861	54.3386	37.5824
VNG1628G	219.012	216.865	189.225	330.951	164.761	169.008	121.117	302.456	134.111	185.861	101.885	413.406
VNG1630H	0	4.33731	0	115.448	9.98553	4.2252	14.2491	75.614	5.36442	6.88374	20.377	131.538
VNG1631G	162.855	307.949	160.114	23.0896	193.054	245.062	71.2454	75.614	201.166	209.954	101.885	37.5824
VNG1632G	235.859	568.187	262.004	130.841	332.851	481.673	242.234	45.3684	268.221	485.304	264.901	56.3736
VNG1634G	612.109	1231.8	873.347	177.02	813.82	2197.1	463.095	90.7368	614.226	1445.59	448.293	150.33
VNG1635G	555.952	958.545	305.672	130.841	627.424	883.067	384.725	105.86	541.807	626.42	210.562	56.3736
VNG1637G	11.2314	8.67462	101.891	100.055	13.314	0	106.868	75.614	18.7755	17.2094	135.846	18.7912
VNG1638H	881.662	897.823	1353.69	1015.94	757.236	959.12	890.567	982.982	734.926	629.862	781.117	995.934
VNG1640H	207.78	104.095	43.6674	92.3583	231.331	122.531	199.487	45.3684	211.895	216.838	115.469	56.3736
VNG1641H	123.545	47.7104	0	38.4826	118.162	67.6032	7.12454	0	126.064	113.582	33.9616	37.5824
VNG1642H	22.4627	47.7104	14.5558	15.3931	48.2634	42.252	28.4981	0	32.1865	68.8374	13.5846	18.7912
VNG1644G	3094.24	3743.1	5458.42	3840.57	2812.59	3236.5	5585.64	5051.01	2872.65	4911.55	6004.41	4491.1
VNG1645H	466.101	516.14	960.682	931.28	527.569	532.375	740.952	680.526	485.48	485.304	971.302	751.648
VNG1646G	16.847	8.67462	0	0	4.99276	0	0	15.1228	2.68221	3.44187	13.5846	0
VNG1647G	16.847	4.33731	43.6674	0	31.6208	25.3512	42.7472	15.1228	45.5976	37.8606	13.5846	0
VNG1648G	0	0	0	0	0	0	7.12454	0	0	6.88374	6.79232	0
VNG1649G	11.2314	4.33731	14.5558	0	0	8.4504	0	0	5.36442	6.88374	0	18.7912
VNG1650H	22.4627	13.0119	87.3347	23.0896	9.98553	33.8016	49.8717	15.1228	26.8221	10.3256	47.5462	18.7912
VNG1651H	0	0	0	0	0	0	0	0	0	0	0	0
VNG1653H	5.61568	0	0	7.69653	0	0	0	0	2.68221	3.44187	0	0
VNG1654G	370.635	143.131	291.116	400.219	236.324	118.306	135.366	362.947	171.661	130.791	251.316	187.912
VNG1655H	33.6941	86.7462	101.891	69.2687	38.2779	76.0536	106.868	166.351	29.5043	48.1862	81.5079	93.956
VNG1656H	50.5411	34.6985	145.558	123.144	34.9493	54.9276	113.993	151.228	29.5043	24.0931	108.677	93.956
VNG1657H	196.549	420.719	815.124	1500.82	198.046	354.917	605.586	741.017	230.67	402.699	767.532	714.066
VNG1658C	106.698	82.4089	232.893	161.627	61.5774	109.855	113.993	181.474	77.7841	89.4886	129.054	263.077
VNG1659G	235.859	412.044	1426.47	1847.17	326.194	490.123	1232.54	1315.68	337.959	447.443	835.455	1371.76
VNG1660G	415.56	520.477	1048.02	2008.79	382.779	490.123	997.435	1950.84	402.332	423.35	1195.45	1747.58
VNG1663C	1712.78	2277.09	5545.76	5364.48	1642.62	2404.14	5770.87	4688.07	1687.11	2178.7	5773.47	4923.29
VNG1664H	219.012	164.818	378.451	192.413	171.418	223.936	249.359	75.614	174.344	213.396	393.955	338.242
VNG1665G	22.4627	104.095	58.2232	23.0896	56.5846	63.378	28.4981	15.1228	67.0553	92.9305	54.3386	0
VNG1666H	224.627	316.623	174.669	330.951	327.858	270.413	213.736	151.228	273.586	178.977	196.977	206.703
VNG1667G	2920.15	4588.87	6113.43	11729.5	3668.02	4698.42	5977.49	13126.6	3527.11	4680.94	6914.58	14713.5
VNG1668G	746.885	477.104	276.56	123.144	687.337	367.592	213.736	181.474	678.599	433.676	224.147	75.1648
VNG1670C	219.012	151.806	43.6674	92.3583	269.609	169.008	56.9963	90.7368	195.801	172.094	95.0925	150.33
VNG1672H	168.47	143.131	29.1116	76.9653	191.389	160.558	71.2454	90.7368	182.39	144.559	81.5079	150.33
VNG1673G	488.564	468.429	72.779	38.4826	557.525	325.34	135.366	120.982	402.332	416.466	135.846	18.7912
VNG1674H	0	4.33731	0	0	1.66425	4.2252	7.12454	0	8.04663	0	13.5846	0
VNG1675H	190.933	316.623	276.56	415.612	264.616	169.008	377.6	287.333	278.95	254.698	346.408	638.901
VNG1675a	95.4666	86.7462	116.446	76.9653	118.162	67.6032	49.8717	120.982	93.8774	92.9305	74.7155	75.1648
VNG1676G	651.419	1179.75	2343.48	5079.71	931.982	1356.29	2479.34	3720.21	860.99	1211.54	3036.17	4660.22
VNG1678H	11.2314	30.3612	29.1116	76.9653	21.6353	50.7024	64.1208	105.86	16.0933	37.8606	81.5079	112.747
VNG1679H	89.8509	60.7223	14.5558	23.0896	81.5485	46.4772	21.3736	15.1228	50.962	68.8374	33.9616	18.7912
VNG1680G	224.627	151.806	320.227	777.349	123.155	173.233	206.612	635.157	123.382	175.535	298.862	507.362
VNG1681C	95.4666	52.0477	189.225	46.1792	61.5774	25.3512	121.117	120.982	75.1019	92.9305	61.1309	37.5824
VNG1682C	50.5411	73.7342	43.6674	84.6618	74.8914	54.9276	149.615	105.86	61.6908	51.6281	67.9232	56.3736
VNG1684G	533.49	338.31	494.897	330.951	396.093	376.043	427.472	362.947	303.09	333.861	271.693	206.703
VNG1686G	561.568	359.997	291.116	246.289	436.035	304.214	320.604	272.21	402.332	357.955	305.654	394.615
VNG1687C	600.878	268.913	436.674	123.144	406.078	494.348	135.366	665.403	635.684	547.257	271.693	75.1648
VNG1688C	2324.89	1895.4	582.232	161.627	2731.04	1698.53	534.34	196.596	2451.54	1992.84	706.401	357.033
VNG1689G	1780.17	1409.63	160.114	123.144	1589.36	1136.58	313.48	45.3684	1912.42	1108.28	169.808	37.5824
VNG1690G	2251.89	2238.05	218.337	53.8757	2313.31	1614.03	384.725	120.982	2430.08	2171.82	271.693	75.1648
VNG1691G	651.419	507.465	87.3347	30.7861	519.247	308.44	142.491	60.4912	643.731	492.187	54.3386	37.5824
VNG1692G	3335.71	3621.65	596.787	92.3583	3551.52	2552.02	790.823	181.474	3803.37	3231.92	393.955	263.077
VNG1693G	1038.9	1162.4	189.225	69.2687	1226.56	836.59	220.861	60.4912	1284.78	1252.84	183.393	37.5824
VNG1695G	3481.72	4285.26	684.122	161.627	4779.74	3447.76	840.695	151.228	5010.37	4326.43	590.932	225.494
VNG1697G	7440.78	8700.64	1673.92	215.503	8436.11	6291.32	1538.9	362.947	9543.31	8284.58	849.04	394.615
VNG1698G	718.807	1175.41	145.558	61.5722	1145.01	667.582	185.238	45.3684	1172.13	946.514	129.054	18.7912
VNG1699C	1420.77	1834.68	247.448	30.7861	1572.72	1056.3	242.234	120.982	1719.3	1345.77	196.977	18.7912
VNG1700G	8271.9	5308.87	1484.69	223.199	6109.48	9768.66	1018.81	257.088	10248.7	7286.44	604.517	244.286
VNG1701G	1780.17	2294.44	203.781	30.7861	2275.04	1614.03	427.472	30.2456	2625.88	2185.59	251.316	112.747
VNG1702G	1027.67	828.426	174.669	7.69653	936.975	612.654	192.362	30.2456	1035.33	736.56	81.5079	18.7912
VNG1703G	2796.61	2875.64	378.451	84.6618	2759.33	2032.32	406.099	136.105	3232.06	2801.68	326.031	150.33
VNG1705G	1836.33	2116.61	422.118	69.2687	2020.4	1605.58	512.967	90.7368	2376.44	2161.49	326.031	56.3736
VNG1706G	1342.15	1344.57	567.676	53.8757	1830.68	1825.29	363.351	90.7368	2346.93	2161.49	203.77	112.747
VNG1707G	713.191	1014.93	116.446	7.69653	948.625	629.555	170.989	15.1228	1005.83	888.003	95.0925	56.3736
VNG1709G	2476.51	3001.42	305.672	23.0896	3093.85	2598.5	541.465	90.7368	3146.23	3087.36	271.693	37.5824
VNG1711G	2953.85	3678.04	451.23	69.2687	3699.64	2953.41	505.842	105.86	4211.07	3806.71	414.332	75.1648
VNG1713G	1342.15	1743.6	116.446	46.1792	1694.21	1170.38	334.853	75.614	2000.93	1655.54	176.6	75.1648
VNG1714G	1409.54	1886.73	145.558	53.8757	1725.83	1161.93	178.113	136.105	1818.54	1848.28	122.262	187.912
VNG1715G	5492.13	5950.79	1644.8	184.717	6637.05	5082.92	1175.55	287.333	7445.82	7283	638.478	300.659
VNG1716G	842.352	884.811	131.002	38.4826	883.719	616.879	135.366	45.3684	933.409	819.165	142.639	0
VNG1718G	1364.61	1466.01	218.337	38.4826	1516.14	967.571	363.351	15.1228	1665.65	1414.61	183.393	75.1648
VNG1719G	4717.17	6384.52	989.794	230.896	6552.17	4888.56	1339.41	287.333	7126.63	6842.44	1025.64	357.033
VNG1720H	342.556	520.477	58.2232	84.6618	271.273	490.123	42.7472	60.4912	340.641	561.025	33.9616	75.1648
VNG1721G	376.251	477.104	276.56	400.219	419.392	380.268	363.351	257.088	413.06	450.885	346.408	338.242
VNG1723H	84.2352	65.0596	58.2232	169.324	68.2344	63.378	128.242	136.105	85.8307	61.9537	108.677	206.703
VNG1724G	2448.44	1895.4	800.569	469.488	2471.42	1901.34	940.439	408.315	2462.27	1806.98	937.34	469.78
VNG1726G	1965.49	1483.36	931.571	1470.04	1852.32	1166.16	683.955	861.999	1595.92	1290.7	652.063	1240.22
VNG1727G	387.482	255.901	87.3347	46.1792	337.844	261.962	99.7435	45.3684	356.734	185.861	95.0925	18.7912
VNG1729G	286.4	264.576	58.2232	92.3583	316.208	232.386	92.619	30.2456	319.183	254.698	61.1309	56.3736
VNG1732C	89.8509	138.794	72.779	61.5722	119.826	126.756	121.117	90.7368	107.288	103.256	74.7155	75.1648
VNG1733G	73.0038	65.0596	538.564	1877.95	44.9349	16.9008	320.604	1315.68	59.0086	51.6281	332.824	1071.1
VNG1734H	5.61568	17.3492	58.2232	238.592	0	4.2252	21.3736	120.982	0	10.3256	13.5846	187.912
VNG1735C	539.105	719.993	407.562	223.199	627.424	591.528	477.344	196.596	549.853	932.747	753.948	488.571
VNG1737H	235.859	381.683	320.227	153.931	341.172	253.512	227.985	105.86	356.734	533.49	387.162	150.33
VNG1739G	393.098	468.429	407.562	531.06	482.634	430.97	676.831	544.421	359.416	447.443	414.332	488.571
VNG1740C	859.199	880.474	786.013	746.563	928.654	976.021	904.816	453.684	968.278	1156.47	1086.77	845.604
VNG1743C	679.497	763.366	596.787	646.508	860.42	667.582	669.706	695.649	1048.74	788.188	828.663	826.813
VNG1744H	22.4627	21.6865	349.339	600.329	8.32127	4.2252	192.362	211.719	2.68221	34.4187	319.239	319.45
VNG1746C	50.5411	60.7223	72.779	215.503	48.2634	63.378	64.1208	302.456	42.9154	61.9537	149.431	319.45
VNG1748C	252.706	177.83	305.672	354.04	242.981	223.936	377.6	332.702	230.67	213.396	393.955	206.703
VNG1749G	370.635	186.504	116.446	107.751	317.873	236.611	113.993	196.596	198.484	151.442	183.393	338.242
VNG1751H	61.7725	125.782	465.785	292.468	96.5268	164.783	299.23	272.21	61.6908	86.0468	407.539	281.868
VNG1752C	466.101	242.889	72.779	169.324	409.407	219.71	170.989	105.86	329.912	254.698	88.3002	131.538
VNG1754G	28.0784	60.7223	160.114	253.985	21.6353	54.9276	170.989	151.228	29.5043	48.1862	190.185	93.956
VNG1755G	44.9254	99.7581	422.118	384.826	63.2417	92.9544	334.853	317.579	85.8307	137.675	434.709	394.615
VNG1756G	2897.69	1856.37	1004.35	1716.33	3132.13	2214	1147.05	1013.23	2974.57	1954.98	1222.62	2705.93
VNG1758H	39.3098	34.6985	14.5558	230.896	43.2706	33.8016	35.6227	120.982	32.1865	20.6512	67.9232	169.121
VNG1759G	179.702	264.576	509.453	1362.29	218.017	316.89	434.597	1013.23	265.539	351.071	475.462	1634.83
VNG1760G	342.556	646.259	1892.25	4487.07	515.919	802.788	1952.12	3115.3	512.302	788.188	1854.3	4096.48
VNG1762G	112.314	307.949	378.451	746.563	188.061	283.088	548.589	756.14	201.166	268.466	421.124	883.186
VNG1764G	550.337	399.032	203.781	592.633	555.861	321.115	270.732	378.07	555.218	485.304	353.201	394.615
VNG1765G	1235.45	1162.4	436.674	1000.55	1501.16	874.616	527.216	741.017	1579.82	1201.21	597.724	958.351
VNG1766C	292.015	381.683	262.004	153.931	389.436	287.314	235.11	211.719	485.48	368.28	244.524	187.912
VNG1767G	859.199	1001.92	393.006	107.751	1254.85	904.193	327.729	196.596	1134.58	1122.05	427.916	263.077
VNG1768G	1673.47	928.184	655.011	361.737	1308.1	857.716	641.208	393.193	1349.15	918.979	380.37	263.077
VNG1769Cm	89.8509	56.385	0	84.6618	64.9059	50.7024	42.7472	75.614	69.7375	79.163	67.9232	37.5824
VNG1770C	1050.13	815.414	931.571	1785.59	1096.74	942.22	961.812	1497.16	989.736	822.607	1086.77	1108.68
VNG1771C	134.776	143.131	29.1116	115.448	173.082	92.9544	56.9963	120.982	219.941	103.256	88.3002	93.956
VNG1772G	185.317	221.203	131.002	207.806	264.616	173.233	113.993	226.842	292.361	227.163	332.824	263.077
VNG1773G	398.713	299.274	363.895	277.075	426.049	274.638	391.849	151.228	372.827	426.792	427.916	357.033
VNG1774G	2150.81	1995.16	1018.91	1015.94	2275.04	1892.89	983.186	1088.84	2116.26	1741.59	930.548	901.978
VNG1775C	292.015	186.504	101.891	192.413	296.237	190.134	113.993	226.842	241.399	240.931	183.393	206.703
VNG1776G	2937	1457.34	2110.59	2570.64	2173.52	2340.76	1353.66	1769.37	1807.81	1380.19	1473.93	1465.71
VNG1777H	202.164	78.0715	0	53.8757	141.462	80.2788	28.4981	60.4912	131.428	89.4886	20.377	37.5824
VNG1779C	505.411	268.913	145.558	61.5722	459.334	164.783	170.989	120.982	305.772	223.722	163.016	93.956
VNG1781C	325.709	338.31	480.341	384.826	372.793	329.566	420.348	378.07	337.959	364.838	414.332	394.615
VNG1782C	662.65	511.802	334.783	246.289	753.907	443.646	391.849	226.842	718.833	533.49	509.424	169.121
VNG1783H	67.3882	108.433	58.2232	15.3931	73.2272	25.3512	56.9963	45.3684	32.1865	37.8606	13.5846	37.5824
VNG1784C	230.243	234.215	363.895	661.901	204.703	223.936	235.11	529.298	244.081	230.605	224.147	732.857
VNG1785G	190.933	143.131	247.448	138.537	178.075	164.783	135.366	181.474	120.699	175.535	203.77	225.494
VNG1786H	16.847	13.0119	14.5558	0	8.32127	25.3512	21.3736	0	24.1399	20.6512	6.79232	18.7912
VNG1787H	28.0784	95.4208	131.002	61.5722	53.2561	80.2788	99.7435	15.1228	53.6442	65.3955	108.677	169.121
VNG1788C	168.47	99.7581	160.114	215.503	179.739	185.909	206.612	393.193	139.475	178.977	210.562	169.121
VNG1790H	117.929	60.7223	43.6674	69.2687	71.5629	101.405	28.4981	75.614	93.8774	44.7443	27.1693	18.7912
VNG1791C	112.314	112.77	43.6674	61.5722	143.126	147.882	85.4944	30.2456	99.2418	141.117	95.0925	56.3736
VNG1793C	2723.6	2355.16	2023.25	1462.34	2606.22	2264.71	2101.74	1466.91	2295.97	1985.96	1460.35	1296.59
VNG1794C	123.545	52.0477	1324.58	661.901	138.133	97.1796	1239.67	393.193	118.017	75.7211	1813.55	620.11
VNG1795C	426.792	164.818	189.225	184.717	282.923	270.413	99.7435	166.351	219.941	203.07	115.469	131.538
VNG1796H	28.0784	47.7104	58.2232	38.4826	28.2923	63.378	113.993	196.596	34.8687	61.9537	101.885	112.747
VNG1797G	89.8509	47.7104	43.6674	84.6618	68.2344	12.6756	49.8717	105.86	56.3264	20.6512	47.5462	18.7912
VNG1798H	123.545	69.3969	131.002	107.751	114.834	76.0536	49.8717	75.614	131.428	61.9537	101.885	131.538
VNG1800H	550.337	511.802	276.56	384.826	542.547	342.241	341.978	378.07	552.535	468.094	326.031	638.901
VNG1801G	22.4627	13.0119	829.68	731.17	13.314	12.6756	612.71	1164.46	2.68221	10.3256	2010.53	1747.58
VNG1802H	56.1568	65.0596	3056.72	3532.71	63.2417	33.8016	2486.46	5474.45	50.962	51.6281	6887.41	4923.29
VNG1804G	5604.45	3855.87	1586.58	1216.05	5229.09	3832.26	1745.51	1209.82	4439.06	4130.24	1575.82	1371.76
VNG1806H	44.9254	99.7581	436.674	1685.54	76.5557	97.1796	334.853	1134.21	75.1019	65.3955	502.632	2574.39
VNG1807H	303.247	143.131	305.672	500.274	326.194	232.386	156.74	362.947	289.679	117.024	237.731	413.406
VNG1809H	393.098	407.707	232.893	561.846	504.269	388.718	320.604	620.035	541.807	447.443	400.747	657.692
VNG1811G	11.2314	26.0238	72.779	61.5722	21.6353	29.5764	49.8717	30.2456	18.7755	34.4187	33.9616	0
VNG1814G	1510.62	7039.45	1513.8	515.667	1649.28	7580.01	2144.49	786.385	777.841	7448.21	2010.53	808.022
VNG1815G	600.878	3456.83	291.116	130.841	745.586	1998.52	562.838	136.105	421.107	3961.59	312.447	169.121
VNG1816G	106.698	164.818	72.779	7.69653	119.826	181.684	28.4981	45.3684	50.962	254.698	47.5462	0
VNG1818G	449.254	260.238	160.114	100.055	392.764	312.665	199.487	75.614	367.463	313.21	149.431	37.5824
VNG1818a	95.4666	134.457	87.3347	146.234	153.111	152.107	142.491	105.86	144.839	141.117	129.054	112.747
VNG1820H	117.929	112.77	0	92.3583	71.5629	38.0268	56.9963	15.1228	64.3731	68.8374	67.9232	18.7912
VNG1821G	134.776	125.782	756.901	377.13	81.5485	160.558	641.208	378.07	104.606	137.675	502.632	394.615
VNG1822G	56.1568	73.7342	131.002	38.4826	93.1982	63.378	121.117	90.7368	61.6908	79.163	20.377	37.5824
VNG1823C	112.314	147.468	247.448	138.537	113.169	63.378	178.113	30.2456	109.971	68.8374	163.016	112.747
VNG1826H	39.3098	91.0835	87.3347	23.0896	29.9566	16.9008	71.2454	45.3684	34.8687	41.3024	27.1693	18.7912
VNG1827H	179.702	169.155	116.446	76.9653	199.711	139.432	106.868	45.3684	182.39	151.442	88.3002	131.538
VNG1829G	539.105	503.128	291.116	292.468	509.262	350.692	341.978	453.684	573.993	437.118	407.539	300.659
VNG1830G	1841.94	1288.18	684.122	1362.29	1764.11	1461.92	911.941	1103.96	1622.74	1466.24	842.248	883.186
VNG1831H	67.3882	69.3969	116.446	30.7861	64.9059	88.7292	106.868	151.228	72.4197	89.4886	54.3386	0
VNG1832H	5.61568	0	0	0	9.98553	4.2252	14.2491	0	16.0933	10.3256	27.1693	18.7912
VNG1833C	56.1568	21.6865	0	69.2687	43.2706	38.0268	21.3736	15.1228	40.2332	37.8606	67.9232	37.5824
VNG1834G	73.0038	82.4089	174.669	115.448	63.2417	88.7292	71.2454	136.105	45.5976	86.0468	163.016	112.747
VNG1835G	1791.4	1049.63	1324.58	1039.03	1737.48	1301.36	890.567	635.157	1657.61	991.259	767.532	714.066
VNG1836G	2908.92	2125.28	946.126	207.806	3075.54	2015.42	1225.42	393.193	3156.96	2354.24	1018.85	620.11
VNG1837G	44.9254	99.7581	232.893	84.6618	78.22	71.8284	256.483	136.105	77.7841	99.8142	305.654	187.912
VNG1838H	22.4627	13.0119	101.891	400.219	14.9783	21.126	28.4981	317.579	29.5043	3.44187	54.3386	450.989
VNG1839H	50.5411	43.3731	131.002	46.1792	51.5919	67.6032	156.74	120.982	37.551	48.1862	142.639	75.1648
VNG1842H	67.3882	56.385	145.558	246.289	91.534	59.1528	99.7435	181.474	48.2798	30.9768	67.9232	263.077
VNG1843C	275.168	208.191	189.225	115.448	302.894	219.71	121.117	75.614	273.586	144.559	115.469	169.121
VNG1844G	578.415	546.501	436.674	446.399	667.366	468.997	384.725	272.21	576.675	543.816	421.124	244.286
VNG1845C	555.952	524.814	334.783	269.378	567.511	468.997	391.849	151.228	498.891	588.56	359.993	225.494
VNG1846C	117.929	104.095	29.1116	115.448	86.5412	88.7292	71.2454	166.351	77.7841	89.4886	81.5079	187.912
VNG1847G	185.317	386.02	320.227	492.578	351.158	333.791	448.846	287.333	295.043	323.536	427.916	300.659
VNG1848H	28.0784	60.7223	58.2232	92.3583	68.2344	67.6032	85.4944	105.86	80.4663	65.3955	54.3386	93.956
VNG1849H	297.631	260.238	145.558	123.144	304.559	283.088	106.868	211.719	324.548	313.21	156.223	75.1648
VNG1850G	550.337	394.695	262.004	215.503	542.547	477.448	213.736	90.7368	622.273	433.676	196.977	37.5824
VNG1851G	50.5411	95.4208	14.5558	23.0896	69.8987	88.7292	0	45.3684	75.1019	82.6049	47.5462	37.5824
VNG1852H	196.549	177.83	87.3347	123.144	159.768	185.909	85.4944	75.614	112.653	113.582	88.3002	112.747
VNG1853G	286.4	190.842	436.674	615.722	276.266	278.863	356.227	725.894	257.492	230.605	550.178	563.736
VNG1856G	185.317	672.283	3158.61	7173.16	242.981	756.311	2771.44	5671.05	332.594	550.699	3083.71	5919.23
VNG1857C	78.6195	186.504	902.459	1454.64	104.848	198.584	548.589	1300.56	64.3731	141.117	665.647	1578.46
VNG1859G	56.1568	86.7462	43.6674	38.4826	81.5485	67.6032	64.1208	15.1228	91.1952	51.6281	54.3386	0
VNG1861C	870.43	785.053	596.787	931.28	1151.66	756.311	441.721	786.385	826.121	698.7	305.654	526.154
VNG1862G	174.086	281.925	203.781	354.04	201.375	185.909	220.861	332.702	195.801	178.977	176.6	93.956
VNG1864G	50.5411	56.385	14.5558	92.3583	68.2344	67.6032	56.9963	75.614	53.6442	30.9768	61.1309	131.538
VNG1865H	67.3882	95.4208	131.002	1031.33	116.498	118.306	313.48	1088.84	83.1485	123.907	407.539	1766.37
VNG1866G	477.333	511.802	334.783	361.737	510.926	528.15	370.476	453.684	514.984	557.583	387.162	432.198
VNG1867G	56.1568	8.67462	0	38.4826	59.9132	25.3512	42.7472	45.3684	56.3264	41.3024	13.5846	18.7912
VNG1868G	28.0784	13.0119	0	38.4826	38.2779	8.4504	0	15.1228	40.2332	17.2094	13.5846	18.7912
VNG1869C	89.8509	65.0596	14.5558	30.7861	89.8697	46.4772	7.12454	136.105	83.1485	41.3024	13.5846	37.5824
VNG1871G	78.6195	69.3969	160.114	138.537	104.848	130.981	56.9963	287.333	128.746	86.0468	108.677	206.703
VNG1872C	0	17.3492	29.1116	23.0896	16.6425	0	7.12454	45.3684	21.4577	13.7675	13.5846	37.5824
VNG1873G	8636.92	5174.41	3289.61	569.543	6230.97	7043.41	2514.96	846.877	8963.95	5617.13	2071.66	714.066
VNG1874C	449.254	455.417	247.448	207.806	424.385	384.493	299.23	257.088	356.734	406.141	292.07	281.868
VNG1875G	359.404	412.044	189.225	115.448	404.414	278.863	206.612	60.4912	394.285	419.908	149.431	131.538
VNG1877C	185.317	169.155	43.6674	23.0896	194.718	156.332	78.3699	0	219.941	117.024	33.9616	37.5824
VNG1879G	454.87	507.465	291.116	53.8757	555.861	439.421	156.74	90.7368	431.836	423.35	190.185	18.7912
VNG1880C	376.251	303.612	669.566	438.702	441.027	447.871	441.721	453.684	340.641	302.885	400.747	357.033
VNG1882G	84.2352	134.457	189.225	15.3931	96.5268	76.0536	99.7435	0	75.1019	61.9537	108.677	56.3736
VNG1883G	117.929	186.504	43.6674	76.9653	178.075	223.936	106.868	90.7368	177.026	134.233	156.223	37.5824
VNG1884G	33.6941	52.0477	58.2232	15.3931	51.5919	16.9008	35.6227	0	18.7755	30.9768	13.5846	0
VNG1886C	263.937	320.961	43.6674	7.69653	289.58	333.791	92.619	15.1228	337.959	302.885	74.7155	18.7912
VNG1886a	5.61568	17.3492	0	0	14.9783	8.4504	7.12454	0	13.4111	6.88374	6.79232	0
VNG1887G	892.893	620.235	611.343	454.095	852.098	608.429	548.589	499.052	801.981	712.467	502.632	338.242
VNG1889H	381.866	190.842	43.6674	146.234	386.107	152.107	156.74	136.105	359.416	237.489	163.016	112.747
VNG1890H	0	34.6985	116.446	138.537	16.6425	33.8016	71.2454	120.982	26.8221	51.6281	108.677	169.121
VNG1891H	89.8509	39.0358	72.779	130.841	51.5919	59.1528	92.619	0	40.2332	48.1862	67.9232	18.7912
VNG1893G	44.9254	56.385	87.3347	69.2687	49.9276	54.9276	92.619	45.3684	24.1399	44.7443	88.3002	75.1648
VNG1894C	84.2352	56.385	131.002	192.413	46.5991	71.8284	220.861	120.982	88.513	117.024	258.108	169.121
VNG1895H	219.012	286.262	203.781	246.289	361.143	266.188	263.608	105.86	391.603	271.908	217.354	187.912
VNG1896C	151.623	138.794	276.56	315.558	143.126	118.306	292.106	211.719	107.288	106.698	258.108	131.538
VNG1898C	179.702	251.564	931.571	407.916	164.761	236.611	883.442	650.28	230.67	251.257	903.379	676.483
VNG1899G	101.082	294.937	451.23	300.165	143.126	156.332	398.974	287.333	142.157	134.233	359.993	244.286
VNG1900C	438.023	511.802	698.678	330.951	422.721	477.448	634.084	257.088	464.022	512.839	794.702	469.78
VNG1901C	1701.55	572.525	960.682	869.707	1095.08	971.796	577.087	756.14	914.634	622.979	516.216	883.186
VNG1902H	5.61568	13.0119	0	15.3931	23.2996	16.9008	35.6227	30.2456	16.0933	6.88374	33.9616	0
VNG1903Cm	320.094	182.167	611.343	307.861	181.404	173.233	505.842	196.596	198.484	158.326	536.593	394.615
VNG1904H	78.6195	43.3731	582.232	946.673	58.2489	46.4772	648.333	499.052	56.3264	41.3024	903.379	1127.47
VNG1905C	314.478	190.842	320.227	246.289	251.302	190.134	113.993	393.193	270.903	199.628	156.223	187.912
VNG1906H	146.008	112.77	145.558	215.503	204.703	114.08	163.864	136.105	187.755	134.233	122.262	112.747
VNG1907H	460.486	212.528	145.558	107.751	462.663	295.764	42.7472	90.7368	394.285	234.047	81.5079	56.3736
VNG1910H	325.709	221.203	131.002	177.02	369.464	253.512	121.117	90.7368	321.865	227.163	149.431	75.1648
VNG1911G	381.866	268.913	320.227	200.11	319.537	223.936	242.234	211.719	321.865	268.466	271.693	206.703
VNG1912G	814.274	646.259	596.787	577.239	735.6	802.788	584.212	741.017	855.625	788.188	461.878	657.692
VNG1914G	561.568	533.489	422.118	284.771	519.247	397.169	562.838	287.333	477.434	468.094	550.178	469.78
VNG1916H	168.47	160.48	131.002	107.751	146.454	80.2788	163.864	120.982	115.335	168.652	129.054	150.33
VNG1917H	179.702	186.504	101.891	53.8757	208.032	101.405	178.113	45.3684	217.259	192.745	224.147	56.3736
VNG1918C	101.082	78.0715	14.5558	61.5722	91.534	50.7024	28.4981	15.1228	72.4197	44.7443	13.5846	0
VNG1919H	5.61568	17.3492	0	30.7861	18.3068	8.4504	7.12454	0	29.5043	10.3256	0	18.7912
VNG1920H	263.937	186.504	131.002	169.324	232.996	190.134	56.9963	136.105	289.679	168.652	101.885	225.494
VNG1921H	5.61568	4.33731	14.5558	15.3931	16.6425	12.6756	14.2491	15.1228	5.36442	6.88374	0	37.5824
VNG1922G	28.0784	26.0238	2052.37	5857.06	24.9638	97.1796	591.336	5096.38	69.7375	72.2793	556.97	3683.08
VNG1924G	134.776	121.445	1106.24	2770.75	58.2489	164.783	976.061	2586	48.2798	113.582	984.887	3232.09
VNG1925H	28.0784	65.0596	1033.46	2432.1	39.9421	97.1796	534.34	3115.3	32.1865	72.2793	889.794	3138.13
VNG1926G	864.815	555.175	698.678	138.537	808.828	912.643	441.721	90.7368	700.057	705.583	305.654	18.7912
VNG1927H	123.545	86.7462	43.6674	84.6618	106.512	42.252	42.7472	75.614	80.4663	58.5118	88.3002	37.5824
VNG1929G	926.587	759.029	87.3347	7.69653	1206.58	802.788	113.993	15.1228	1174.81	1132.38	149.431	18.7912
VNG1932G	735.654	754.692	800.569	577.239	693.994	811.238	562.838	408.315	659.824	688.374	577.347	845.604
VNG1933G	4015.21	3725.75	10421.9	5526.11	3484.95	5256.15	6062.98	6109.61	2730.49	3772.29	4401.42	5186.37
VNG1934H	1347.76	2086.25	2430.82	985.155	1945.51	2433.72	1973.5	1028.35	1864.14	2385.22	1996.94	1428.13
VNG1935C	718.807	902.16	887.903	400.219	827.134	819.689	876.318	453.684	683.964	984.375	618.101	563.736
VNG1937C	106.698	173.492	101.891	53.8757	211.36	211.26	85.4944	90.7368	222.623	175.535	156.223	93.956
VNG1938C	179.702	95.4208	43.6674	146.234	124.819	76.0536	85.4944	136.105	99.2418	65.3955	122.262	150.33
VNG1939G	443.639	1522.4	494.897	338.647	336.179	1297.14	441.721	514.175	488.162	722.793	495.839	394.615
VNG1940H	263.937	472.767	116.446	92.3583	213.025	468.997	163.864	30.2456	201.166	292.559	210.562	131.538
VNG1941C	1403.92	1058.3	800.569	715.777	1179.96	1398.54	455.97	877.122	1110.44	960.282	618.101	507.362
VNG1942H	207.78	602.886	305.672	177.02	223.01	570.402	384.725	196.596	273.586	361.396	421.124	469.78
VNG1943H	61.7725	164.818	160.114	215.503	81.5485	147.882	178.113	181.474	50.962	127.349	149.431	187.912
VNG1944C	44.9254	143.131	14.5558	23.0896	31.6208	185.909	14.2491	15.1228	40.2332	55.0699	6.79232	0
VNG1945G	117.929	576.862	43.6674	76.9653	108.177	561.952	121.117	45.3684	131.428	220.28	81.5079	56.3736
VNG1946G	168.47	86.7462	72.779	138.537	143.126	143.657	64.1208	136.105	139.475	75.7211	67.9232	112.747
VNG1948H	202.164	268.913	72.779	100.055	282.923	312.665	142.491	45.3684	281.632	185.861	122.262	37.5824
VNG1949G	16.847	60.7223	160.114	100.055	26.6281	63.378	220.861	60.4912	40.2332	55.0699	142.639	338.242
VNG1951G	56.1568	21.6865	29.1116	7.69653	41.6064	16.9008	42.7472	0	34.8687	41.3024	47.5462	18.7912
VNG1952H	22.4627	65.0596	29.1116	7.69653	23.2996	21.126	49.8717	0	32.1865	10.3256	27.1693	0
VNG1953C	129.161	104.095	160.114	15.3931	98.191	67.6032	149.615	45.3684	168.979	103.256	149.431	37.5824
VNG1954H	168.47	60.7223	43.6674	23.0896	106.512	71.8284	42.7472	15.1228	118.017	44.7443	47.5462	37.5824
VNG1956H	5.61568	13.0119	0	0	14.9783	12.6756	0	0	13.4111	0	13.5846	0
VNG1957G	1005.21	425.056	174.669	123.144	567.511	511.249	270.732	151.228	606.18	388.931	217.354	150.33
VNG1959G	297.631	199.516	116.446	123.144	272.938	228.161	113.993	166.351	305.772	213.396	203.77	150.33
VNG1960H	16.847	43.3731	116.446	15.3931	56.5846	50.7024	56.9963	120.982	34.8687	34.4187	54.3386	18.7912
VNG1962C	61.7725	47.7104	87.3347	107.751	63.2417	42.252	92.619	151.228	32.1865	65.3955	67.9232	56.3736
VNG1963H	0	4.33731	14.5558	30.7861	26.6281	0	21.3736	45.3684	8.04663	17.2094	33.9616	56.3736
VNG1964H	174.086	164.818	87.3347	7.69653	247.974	152.107	49.8717	0	171.661	172.094	67.9232	93.956
VNG1964a	286.4	177.83	87.3347	30.7861	284.588	169.008	142.491	60.4912	222.623	216.838	149.431	37.5824
VNG1965H	505.411	477.104	189.225	161.627	703.98	376.043	270.732	166.351	708.104	471.536	312.447	206.703
VNG1967G	1297.22	1027.94	436.674	200.11	1412.95	828.139	605.586	317.579	1518.13	960.282	556.97	300.659
VNG1969G	241.474	130.119	116.446	246.289	331.187	219.71	106.868	317.579	265.539	137.675	108.677	244.286
VNG1971G	162.855	65.0596	72.779	123.144	186.396	42.252	78.3699	196.596	225.306	110.14	54.3386	244.286
VNG1972G	269.553	216.865	131.002	200.11	228.003	207.035	213.736	226.842	254.81	168.652	129.054	300.659
VNG1973H	44.9254	65.0596	480.341	638.812	44.9349	59.1528	555.714	680.526	24.1399	96.3724	1650.53	1277.8
VNG1974H	101.082	82.4089	72.779	107.751	119.826	88.7292	28.4981	105.86	115.335	106.698	142.639	93.956
VNG1976H	0	4.33731	0	0	1.66425	0	14.2491	0	0	0	0	18.7912
VNG1977H	365.019	333.973	1266.35	1069.82	221.346	481.673	1204.05	982.982	252.128	223.722	883.002	714.066
VNG1978H	50.5411	73.7342	189.225	192.413	36.6136	46.4772	128.242	287.333	32.1865	41.3024	163.016	150.33
VNG1980C	202.164	95.4208	58.2232	192.413	181.404	97.1796	85.4944	166.351	93.8774	92.9305	61.1309	75.1648
VNG1982C	443.639	338.31	87.3347	76.9653	427.713	388.718	292.106	166.351	319.183	340.745	149.431	93.956
VNG1983H	241.474	203.853	87.3347	7.69653	226.339	143.657	64.1208	30.2456	193.119	323.536	40.7539	0
VNG1984G	106.698	130.119	58.2232	15.3931	138.133	105.63	28.4981	15.1228	155.568	137.675	33.9616	56.3736
VNG1985C	263.937	355.659	480.341	769.653	259.624	257.737	377.6	604.912	249.446	278.791	529.801	488.571
VNG1986C	89.8509	30.3612	0	7.69653	41.6064	21.126	21.3736	15.1228	32.1865	37.8606	13.5846	37.5824
VNG1987G	1482.54	1630.83	1179.02	769.653	1511.14	1719.66	1403.53	604.912	1569.09	1559.17	1046.02	488.571
VNG1988G	1139.98	1171.07	465.785	554.15	1223.23	1123.9	562.838	332.702	946.82	932.747	434.709	263.077
VNG1989H	151.623	65.0596	58.2232	115.448	111.505	101.405	85.4944	30.2456	99.2418	130.791	81.5079	37.5824
VNG1991H	73.0038	39.0358	87.3347	38.4826	61.5774	33.8016	21.3736	60.4912	53.6442	48.1862	33.9616	18.7912
VNG1992G	381.866	251.564	174.669	123.144	307.887	295.764	178.113	120.982	281.632	333.861	149.431	75.1648
VNG1993H	179.702	186.504	43.6674	23.0896	206.368	143.657	128.242	45.3684	142.157	189.303	135.846	37.5824
VNG1994C	151.623	177.83	87.3347	84.6618	176.411	126.756	135.366	30.2456	150.204	106.698	142.639	56.3736
VNG1995C	140.392	108.433	145.558	107.751	123.155	33.8016	149.615	90.7368	77.7841	89.4886	40.7539	150.33
VNG1997G	1954.26	1006.26	684.122	754.26	1504.49	1009.82	869.193	846.877	1105.07	1032.56	523.009	657.692
VNG1998H	129.161	108.433	14.5558	146.234	128.148	114.08	99.7435	105.86	85.8307	55.0699	74.7155	75.1648
VNG1999H	336.941	212.528	174.669	84.6618	344.501	228.161	170.989	60.4912	316.501	178.977	203.77	18.7912
VNG2000G	516.643	477.104	451.23	684.991	595.803	625.33	591.336	604.912	573.993	413.024	366.785	657.692
VNG2001G	2004.8	1535.41	2954.83	1539.31	1526.12	1664.73	2543.46	1285.44	1306.24	1077.31	1439.97	883.186
VNG2002H	5.61568	21.6865	174.669	153.931	29.9566	29.5764	113.993	226.842	29.5043	51.6281	122.262	169.121
VNG2003G	22.4627	52.0477	14.5558	23.0896	46.5991	12.6756	35.6227	0	56.3264	55.0699	27.1693	75.1648
VNG2005G	718.807	407.707	451.23	323.254	497.612	545.051	363.351	317.579	557.9	399.257	353.201	338.242
VNG2006C	179.702	238.552	262.004	230.896	203.039	152.107	320.604	257.088	209.212	223.722	441.501	582.527
VNG2008H	516.643	789.39	1732.14	1608.57	555.861	726.734	2144.49	1633.26	678.599	585.118	1623.36	1691.21
VNG2010G	3846.74	1669.86	742.345	561.846	2554.63	1436.57	584.212	514.175	2210.14	1445.59	407.539	488.571
VNG2011G	421.176	433.731	116.446	153.931	392.764	274.638	256.483	151.228	327.23	299.443	122.262	131.538
VNG2012C	129.161	195.179	291.116	877.404	153.111	173.233	256.483	680.526	233.352	151.442	190.185	469.78
VNG2014H	44.9254	56.385	116.446	1192.96	39.9421	29.5764	85.4944	1119.09	34.8687	41.3024	95.0925	1277.8
VNG2015C	640.188	494.453	58.2232	115.448	602.46	435.196	135.366	45.3684	576.675	505.955	54.3386	18.7912
VNG2017G	1353.38	1266.49	582.232	523.364	1239.87	1280.24	484.468	680.526	1241.86	1184	359.993	488.571
VNG2019C	937.819	1010.59	1484.69	2893.89	1106.73	1314.04	2037.62	2449.89	1118.48	1049.77	1990.15	1935.49
VNG2020C	123.545	56.385	87.3347	100.055	136.469	76.0536	64.1208	75.614	109.971	72.2793	61.1309	56.3736
VNG2021C	1797.02	1596.13	1441.02	646.508	2038.71	1428.12	1246.79	1224.95	1807.81	1421.49	855.832	620.11
VNG2023G	1611.7	1075.65	815.124	1485.43	1208.25	959.12	1097.18	1194.7	1333.06	1221.86	692.817	1672.42
VNG2024H	0	8.67462	0	0	4.99276	0	0	0	13.4111	6.88374	0	18.7912
VNG2025G	56.1568	91.0835	72.779	115.448	46.5991	59.1528	92.619	136.105	67.0553	41.3024	81.5079	150.33
VNG2027H	39.3098	39.0358	43.6674	492.578	29.9566	29.5764	121.117	347.824	42.9154	24.0931	115.469	826.813
VNG2028H	67.3882	47.7104	0	269.378	53.2561	42.252	42.7472	332.702	34.8687	58.5118	47.5462	319.45
VNG2029H	33.6941	21.6865	87.3347	23.0896	49.9276	25.3512	42.7472	30.2456	56.3264	61.9537	54.3386	75.1648
VNG2031G	258.321	238.552	320.227	507.971	199.711	185.909	391.849	604.912	195.801	168.652	298.862	507.362
VNG2032Gm	101.082	138.794	145.558	100.055	178.075	169.008	71.2454	75.614	160.933	182.419	115.469	93.956
VNG2034H	16.847	13.0119	0	15.3931	4.99276	0	14.2491	30.2456	16.0933	3.44187	0	18.7912
VNG2035H	297.631	286.262	276.56	454.095	304.559	223.936	313.48	151.228	252.128	437.118	339.616	526.154
VNG2036G	95.4666	134.457	334.783	215.503	108.177	122.531	263.608	181.474	139.475	158.326	237.731	225.494
VNG2037C	280.784	455.417	509.453	392.523	337.844	236.611	484.468	347.824	370.145	364.838	665.647	601.318
VNG2039H	140.392	290.6	145.558	53.8757	221.346	152.107	256.483	136.105	230.67	244.373	271.693	169.121
VNG2041H	0	39.0358	43.6674	7.69653	34.9493	29.5764	0	30.2456	45.5976	37.8606	20.377	37.5824
VNG2042H	11.2314	4.33731	0	0	8.32127	25.3512	21.3736	30.2456	13.4111	17.2094	27.1693	0
VNG2043G	286.4	242.889	58.2232	107.751	297.902	156.332	149.615	45.3684	305.772	244.373	95.0925	112.747
VNG2044H	769.348	802.402	1222.69	977.459	800.506	895.742	1275.29	982.982	901.223	691.816	1188.66	1390.55
VNG2045G	803.042	746.017	262.004	315.558	907.019	781.662	299.23	302.456	863.672	736.56	319.239	319.45
VNG2047G	555.952	294.937	101.891	107.751	489.291	283.088	213.736	211.719	356.734	251.257	101.885	56.3736
VNG2048G	14033.6	6618.73	6622.88	2924.68	8437.77	9777.11	3669.14	2888.45	10350.7	7930.07	2513.16	2160.99
VNG2049C	95.4666	156.143	43.6674	38.4826	194.718	118.306	85.4944	30.2456	134.111	185.861	47.5462	75.1648
VNG2051G	932.203	793.727	1033.46	507.971	798.842	1035.17	591.336	710.771	949.503	1025.68	645.27	638.901
VNG2053G	1886.87	1492.03	1251.8	1554.7	1536.11	1592.9	1310.91	1013.23	1311.6	1421.49	801.494	920.769
VNG2054H	651.419	893.485	218.337	161.627	900.362	764.761	284.981	196.596	734.926	836.374	292.07	206.703
VNG2056G	5756.07	4992.24	2503.6	1754.81	5095.95	5091.37	2208.61	1497.16	5133.75	4629.32	1650.53	1897.91
VNG2059H	84.2352	95.4208	145.558	76.9653	101.52	88.7292	163.864	45.3684	158.25	82.6049	101.885	112.747
VNG2060G	207.78	151.806	87.3347	76.9653	153.111	118.306	121.117	45.3684	120.699	168.652	115.469	56.3736
VNG2062G	387.482	294.937	232.893	153.931	406.078	211.26	192.362	136.105	332.594	357.955	122.262	206.703
VNG2063G	365.019	169.155	291.116	261.682	347.829	190.134	227.985	408.315	254.81	178.977	203.77	169.121
VNG2064H	224.627	273.25	174.669	192.413	239.653	177.458	199.487	196.596	219.941	237.489	196.977	93.956
VNG2065G	387.482	299.274	160.114	161.627	304.559	287.314	263.608	60.4912	311.136	368.28	169.808	56.3736
VNG2067H	190.933	281.925	72.779	46.1792	229.667	181.684	78.3699	45.3684	230.67	299.443	115.469	112.747
VNG2068C	1297.22	1179.75	1251.8	1162.18	1373.01	1111.23	1011.68	816.631	1110.44	1208.1	1141.11	808.022
VNG2071G	39.3098	47.7104	305.672	76.9653	36.6136	50.7024	163.864	196.596	18.7755	55.0699	190.185	112.747
VNG2072G	1123.14	715.656	873.347	815.832	905.354	878.842	783.699	665.403	785.888	760.653	706.401	676.483
VNG2073C	146.008	65.0596	291.116	130.841	44.9349	92.9544	213.736	196.596	91.1952	61.9537	95.0925	131.538
VNG2074H	22.4627	34.6985	160.114	61.5722	33.2851	46.4772	128.242	90.7368	40.2332	17.2094	149.431	56.3736
VNG2075C	73.0038	104.095	72.779	15.3931	73.2272	71.8284	28.4981	105.86	104.606	117.024	88.3002	56.3736
VNG2076G	965.897	876.136	436.674	284.771	885.383	692.933	256.483	302.456	1072.88	471.536	278.485	206.703
VNG2078G	44.9254	39.0358	43.6674	46.1792	23.2996	16.9008	21.3736	45.3684	26.8221	17.2094	27.1693	75.1648
VNG2079G	16.847	17.3492	29.1116	30.7861	29.9566	21.126	35.6227	30.2456	18.7755	27.535	54.3386	37.5824
VNG2080C	11.2314	30.3612	29.1116	7.69653	13.314	25.3512	7.12454	0	16.0933	17.2094	27.1693	0
VNG2081H	904.124	1752.27	4672.41	5002.74	1258.18	2721.03	3284.41	5187.12	1585.19	2127.08	5950.07	13886.7
VNG2081a	117.929	316.623	291.116	684.991	181.404	266.188	363.351	559.543	292.361	296.001	645.27	1540.88
VNG2082G	95.4666	78.0715	101.891	153.931	133.14	169.008	121.117	60.4912	134.111	165.21	169.808	225.494
VNG2084G	1168.06	802.402	291.116	230.896	1133.36	578.852	548.589	226.842	1046.06	884.561	502.632	225.494
VNG2085G	320.094	325.298	116.446	30.7861	407.742	253.512	142.491	60.4912	482.798	340.745	156.223	37.5824
VNG2086G	730.038	615.898	655.011	230.896	584.153	536.6	512.967	181.474	590.086	619.537	563.763	169.121
VNG2087G	207.78	143.131	203.781	123.144	164.761	156.332	149.615	151.228	187.755	127.349	149.431	206.703
VNG2088G	612.109	264.576	349.339	277.075	281.259	380.268	163.864	226.842	273.586	175.535	217.354	112.747
VNG2089H	8474.06	7707.4	20276.2	4825.72	8043.34	21721.8	10936.2	4158.77	10213.9	18458.8	16709.1	8286.92
VNG2091H	353.788	425.056	494.897	346.344	426.049	502.799	384.725	317.579	469.387	595.444	679.232	357.033
VNG2093G	628.956	2407.21	1906.81	115.448	743.922	1939.37	1766.88	90.7368	689.328	939.631	978.094	18.7912
VNG2094G	404.329	672.283	742.345	161.627	292.909	688.708	598.461	45.3684	257.492	378.606	740.363	150.33
VNG2096G	7025.22	6931.02	15370.9	1600.88	6750.22	7229.32	17569.1	1527.4	7145.41	5142.15	14406.5	1803.96
VNG2097C	235.859	329.635	625.899	300.165	286.252	295.764	512.967	499.052	278.95	299.443	611.309	469.78
VNG2098H	84.2352	95.4208	131.002	30.7861	99.8553	122.531	49.8717	15.1228	112.653	103.256	54.3386	93.956
VNG2099C	331.325	425.056	494.897	223.199	389.436	519.7	370.476	181.474	429.154	382.048	380.37	150.33
VNG2100G	381.866	373.008	538.564	584.936	407.742	397.169	463.095	544.421	284.314	344.187	387.162	507.362
VNG2101H	28.0784	52.0477	349.339	692.687	34.9493	92.9544	128.242	710.771	40.2332	51.6281	149.431	695.274
VNG2102G	988.36	997.581	946.126	454.095	941.968	1026.72	847.82	483.929	1024.6	929.305	577.347	450.989
VNG2104G	2302.43	3261.66	4541.41	4794.94	2797.61	3080.17	3982.62	5187.12	2872.65	3472.85	4088.98	5787.69
VNG2105H	269.553	320.961	58.2232	161.627	352.822	253.512	99.7435	105.86	300.408	220.28	74.7155	169.121
VNG2106G	960.281	563.85	1048.02	500.274	654.052	735.185	826.446	514.175	600.815	667.723	570.555	375.824
VNG2108G	112.314	195.179	87.3347	92.3583	178.075	156.332	135.366	75.614	139.475	158.326	88.3002	131.538
VNG2109H	16.847	52.0477	160.114	223.199	28.2923	59.1528	320.604	241.965	48.2798	82.6049	339.616	432.198
VNG2110C	179.702	156.143	58.2232	169.324	183.068	160.558	170.989	120.982	131.428	199.628	163.016	150.33
VNG2112C	527.874	581.199	334.783	700.384	662.373	532.375	349.102	468.807	681.282	653.955	264.901	714.066
VNG2113C	106.698	190.842	567.676	531.06	179.739	135.206	377.6	393.193	155.568	206.512	373.578	150.33
VNG2115H	196.549	143.131	101.891	292.468	186.396	105.63	106.868	272.21	209.212	82.6049	122.262	263.077
VNG2116C	280.784	1340.23	218.337	100.055	246.31	1364.74	185.238	75.614	292.361	505.955	129.054	131.538
VNG2117C	561.568	451.08	218.337	184.717	525.904	545.051	185.238	136.105	608.862	595.444	244.524	281.868
VNG2118G	297.631	399.032	131.002	30.7861	422.721	291.539	170.989	75.614	313.819	354.513	142.639	75.1648
VNG2119C	112.314	104.095	29.1116	7.69653	138.133	54.9276	42.7472	60.4912	115.335	92.9305	6.79232	0
VNG2120G	1123.14	559.513	2649.15	1223.75	535.89	1107	1481.9	1224.95	673.235	678.048	1046.02	920.769
VNG2121C	499.796	407.707	509.453	646.508	524.24	481.673	427.472	650.28	504.256	471.536	502.632	488.571
VNG2122G	600.878	1058.3	887.903	400.219	587.482	739.41	1161.3	393.193	673.235	836.374	624.894	244.286
VNG2123G	112.314	130.119	0	76.9653	153.111	67.6032	35.6227	90.7368	104.606	106.698	47.5462	75.1648
VNG2124C	707.576	672.283	232.893	400.219	775.543	616.879	313.48	408.315	718.833	664.281	285.277	263.077
VNG2125Gm	129.161	99.7581	189.225	361.737	81.5485	270.413	163.864	499.052	77.7841	61.9537	196.977	413.406
VNG2126C	73.0038	86.7462	145.558	338.647	78.22	177.458	142.491	302.456	72.4197	58.5118	122.262	263.077
VNG2128C	325.709	325.298	101.891	130.841	332.851	295.764	149.615	75.614	337.959	323.536	101.885	93.956
VNG2129H	162.855	112.77	43.6674	53.8757	116.498	67.6032	78.3699	75.614	96.5596	68.8374	27.1693	56.3736
VNG2130G	50.5411	69.3969	203.781	161.627	74.8914	63.378	227.985	105.86	80.4663	58.5118	230.939	169.121
VNG2131G	1353.38	772.041	625.899	1015.94	961.939	756.311	719.578	1013.23	828.803	681.49	482.255	808.022
VNG2132Gm	61.7725	91.0835	145.558	146.234	79.8842	80.2788	99.7435	166.351	112.653	158.326	149.431	169.121
VNG2133H	426.792	459.755	276.56	361.737	520.912	532.375	427.472	302.456	485.48	585.118	427.916	770.439
VNG2135G	2324.89	1301.19	1906.81	2863.11	1655.93	1694.31	1731.26	1754.24	1654.92	1362.98	1283.75	1879.12
VNG2136G	112.314	69.3969	422.118	431.005	28.2923	88.7292	242.234	362.947	67.0553	127.349	380.37	263.077
VNG2137G	16.847	47.7104	101.891	153.931	43.2706	63.378	106.868	136.105	56.3264	79.163	81.5079	75.1648
VNG2138G	4481.31	5603.8	2314.37	1300.71	4451.88	5091.37	3206.04	1255.19	4675.09	5379.64	3104.09	1747.58
VNG2139G	10759.6	8895.82	13711.6	3555.8	8597.54	12337.6	7794.24	4763.68	8355.09	10483.9	5691.97	3326.04
VNG2140G	522.258	1171.07	553.12	215.503	808.828	1081.65	584.212	347.824	1019.24	1135.82	577.347	206.703
VNG2141G	2644.99	3933.94	1106.24	669.598	3065.56	2801.31	1702.76	544.421	3065.77	3428.1	2173.54	826.813
VNG2142G	1100.67	1426.97	1251.8	1254.53	1329.74	1360.51	1025.93	1587.89	1367.93	1528.19	1372.05	2649.56
VNG2143G	949.05	1166.74	1004.35	223.199	1031.84	1102.78	1275.29	347.824	1129.21	1190.89	1005.26	206.703
VNG2144G	6817.44	10266.4	7685.46	4979.65	8018.38	10309.5	8271.59	4189.01	8191.47	9251.75	7457.97	2969.01
VNG2146H	1325.3	1535.41	1251.8	469.488	1336.4	1728.11	1047.31	574.666	1641.51	1559.17	964.51	263.077
VNG2147G	617.725	602.886	727.79	500.274	537.554	536.6	512.967	438.561	386.238	488.746	455.086	526.154
VNG2148H	95.4666	182.167	276.56	284.771	144.79	194.359	406.099	332.702	185.073	172.094	258.108	150.33
VNG2149H	533.49	680.957	727.79	600.329	614.11	536.6	641.208	725.894	608.862	622.979	1032.43	263.077
VNG2150G	1690.32	1539.74	1441.02	669.598	1855.64	1330.94	1360.79	665.403	1510.08	1442.14	1310.92	526.154
VNG2151G	3229.02	3517.56	3653.5	1554.7	3579.81	3333.68	3783.13	1754.24	3374.22	3056.38	3511.63	1484.5
VNG2152C	44.9254	30.3612	43.6674	23.0896	34.9493	46.4772	64.1208	15.1228	24.1399	30.9768	67.9232	18.7912
VNG2153G	1055.75	811.077	363.895	531.06	1236.54	819.689	277.857	408.315	1338.42	1087.63	346.408	526.154
VNG2154C	185.317	125.782	684.122	723.473	184.732	249.287	327.729	347.824	152.886	189.303	380.37	357.033
VNG2155C	859.199	394.695	203.781	546.453	822.142	464.772	185.238	393.193	753.701	433.676	244.524	394.615
VNG2156C	22.4627	56.385	131.002	76.9653	56.5846	50.7024	64.1208	151.228	56.3264	37.8606	142.639	18.7912
VNG2157C	432.407	368.671	160.114	153.931	459.334	316.89	284.981	196.596	421.107	461.211	305.654	206.703
VNG2158G	1156.83	1062.64	684.122	754.26	1249.86	1030.95	691.08	756.14	1139.94	1087.63	842.248	901.978
VNG2159Gm	0	26.0238	29.1116	46.1792	18.3068	25.3512	71.2454	75.614	32.1865	20.6512	74.7155	75.1648
VNG2160C	1561.16	2420.22	2983.94	3309.51	2023.73	2184.43	3434.03	3553.86	2537.37	2670.89	5311.6	7197.03
VNG2162C	460.486	529.152	815.124	923.583	492.619	519.7	1082.93	892.245	603.497	678.048	1460.35	1428.13
VNG2163H	499.796	806.739	1033.46	623.419	655.716	878.842	997.435	650.28	638.366	936.189	1521.48	1371.76
VNG2164C	151.623	125.782	72.779	69.2687	153.111	80.2788	99.7435	105.86	131.428	130.791	67.9232	18.7912
VNG2165H	252.706	520.477	276.56	169.324	327.858	430.97	306.355	241.965	370.145	595.444	353.201	206.703
VNG2166Cm	78.6195	69.3969	101.891	84.6618	73.2272	59.1528	99.7435	45.3684	77.7841	72.2793	40.7539	37.5824
VNG2167G	151.623	69.3969	14.5558	61.5722	166.425	71.8284	121.117	60.4912	123.382	117.024	74.7155	18.7912
VNG2168C	157.239	273.25	436.674	631.115	188.061	257.737	491.593	529.298	185.073	247.815	427.916	601.318
VNG2170H	140.392	264.576	291.116	84.6618	148.119	283.088	284.981	120.982	160.933	323.536	305.654	131.538
VNG2171G	16.847	26.0238	0	23.0896	23.2996	21.126	28.4981	30.2456	13.4111	24.0931	27.1693	0
VNG2172C	78.6195	65.0596	131.002	92.3583	69.8987	42.252	113.993	75.614	50.962	110.14	74.7155	37.5824
VNG2173G	567.184	641.922	291.116	415.612	797.178	587.303	313.48	347.824	769.795	667.723	353.201	582.527
VNG2174H	5.61568	0	0	15.3931	0	4.2252	0	0	0	0	0	0
VNG2175H	0	8.67462	0	0	3.32851	0	0	0	2.68221	10.3256	0	0
VNG2176H	482.948	229.877	363.895	838.921	246.31	270.413	263.608	468.807	260.174	220.28	224.147	582.527
VNG2177H	67.3882	52.0477	72.779	23.0896	44.9349	38.0268	21.3736	15.1228	37.551	44.7443	40.7539	0
VNG2178H	112.314	160.48	87.3347	23.0896	166.425	147.882	128.242	45.3684	203.848	161.768	163.016	56.3736
VNG2179H	112.314	91.0835	101.891	53.8757	131.476	105.63	49.8717	60.4912	166.297	144.559	88.3002	112.747
VNG2180C	129.161	143.131	131.002	153.931	138.133	88.7292	142.491	105.86	185.073	120.465	142.639	75.1648
VNG2181G	3251.48	1314.2	2270.7	1139.09	2331.62	1812.61	1161.3	1527.4	1928.51	2347.36	1229.41	1240.22
VNG2182H	84.2352	86.7462	101.891	100.055	108.177	109.855	71.2454	151.228	115.335	134.233	74.7155	131.538
VNG2183H	202.164	169.155	247.448	177.02	163.097	194.359	128.242	196.596	163.615	258.14	183.393	75.1648
VNG2184G	28.0784	26.0238	116.446	46.1792	31.6208	4.2252	49.8717	90.7368	26.8221	34.4187	74.7155	112.747
VNG2185H	11.2314	0	0	0	14.9783	4.2252	28.4981	15.1228	5.36442	17.2094	13.5846	18.7912
VNG2186G	106.698	108.433	29.1116	30.7861	61.5774	46.4772	121.117	120.982	77.7841	82.6049	61.1309	75.1648
VNG2187H	376.251	464.092	247.448	200.11	347.829	338.016	192.362	136.105	375.51	395.815	217.354	357.033
VNG2189H	758.117	325.298	174.669	323.254	565.846	409.844	242.234	151.228	399.649	378.606	176.6	131.538
VNG2190G	2493.36	2554.67	2358.04	1793.29	2443.13	2378.79	2087.49	1920.6	2266.47	2581.4	2248.26	1672.42
VNG2191H	5.61568	160.48	291.116	361.737	36.6136	88.7292	398.974	332.702	32.1865	178.977	292.07	394.615
VNG2193Gm	73.0038	550.838	1935.92	1631.66	106.512	363.367	1574.52	1406.42	147.522	781.305	1290.54	1616.04
VNG2195G	33.6941	208.191	494.897	438.702	61.5774	130.981	520.091	453.684	48.2798	285.675	427.916	357.033
VNG2196G	50.5411	459.755	960.682	1216.05	94.8625	291.539	1168.42	907.368	201.166	657.397	1018.85	1127.47
VNG2197H	16.847	21.6865	116.446	92.3583	6.65702	63.378	128.242	105.86	77.7841	89.4886	163.016	187.912
VNG2199H	16.847	39.0358	101.891	130.841	19.9711	38.0268	56.9963	105.86	18.7755	44.7443	40.7539	112.747
VNG2201G	292.015	490.116	1062.57	1400.77	372.793	519.7	997.435	2253.3	464.022	664.281	1263.37	2123.41
VNG2202H	5.61568	13.0119	43.6674	76.9653	16.6425	25.3512	71.2454	75.614	10.7288	17.2094	27.1693	75.1648
VNG2203G	162.855	112.77	14.5558	76.9653	149.783	101.405	106.868	45.3684	99.2418	96.3724	74.7155	93.956
VNG2204H	157.239	104.095	87.3347	23.0896	91.534	88.7292	64.1208	0	91.1952	96.3724	61.1309	18.7912
VNG2205H	426.792	346.985	101.891	30.7861	351.158	278.863	85.4944	75.614	394.285	306.326	135.846	56.3736
VNG2206G	679.497	711.319	349.339	223.199	657.38	545.051	413.223	272.21	804.663	860.468	332.824	300.659
VNG2207H	213.396	143.131	247.448	323.254	226.339	160.558	199.487	408.315	203.848	185.861	169.808	338.242
VNG2208G	5885.23	3300.69	3013.05	1446.95	5508.68	5446.28	2358.22	3342.14	5533.4	4990.71	2669.38	1822.75
VNG2210G	432.407	429.393	160.114	138.537	540.883	304.214	206.612	105.86	490.845	457.769	108.677	37.5824
VNG2211H	123.545	147.468	43.6674	38.4826	198.046	126.756	49.8717	0	118.017	182.419	61.1309	0
VNG2213G	1123.14	1066.98	698.678	369.433	1150	1292.91	584.212	559.543	1228.45	1352.66	618.101	507.362
VNG2214G	44.9254	86.7462	262.004	253.985	36.6136	59.1528	270.732	211.719	53.6442	61.9537	258.108	131.538
VNG2216G	668.266	511.802	2445.37	1262.23	564.182	937.994	1375.04	1512.28	659.824	540.374	889.794	1127.47
VNG2217G	1572.39	1886.73	2096.03	338.647	1467.87	1652.05	1396.41	408.315	1161.4	984.375	862.625	338.242
VNG2218G	1364.61	1552.76	1455.58	307.861	1376.34	1635.15	1453.41	408.315	1316.97	1053.21	1392.43	300.659
VNG2219G	3043.7	3148.89	3799.06	761.956	2661.14	3549.17	3483.9	801.508	2709.03	2419.63	2757.68	995.934
VNG2220G	2948.23	4241.89	3260.5	692.687	3549.85	4453.36	4039.61	1013.23	3570.02	3218.15	3912.38	1315.38
VNG2222G	325.709	351.322	494.897	431.005	297.902	363.367	334.853	347.824	383.556	292.559	346.408	263.077
VNG2223G	1572.39	1275.17	1164.46	938.976	1341.39	1242.21	947.563	1164.46	1451.08	1411.17	1018.85	1315.38
VNG2224G	1235.45	819.751	320.227	384.826	941.968	971.796	413.223	241.965	917.316	805.398	176.6	225.494
VNG2226G	6839.9	5061.64	14162.8	1877.95	5528.65	5682.89	14890.3	1618.14	6568.73	4116.48	12613.3	1484.5
VNG2227C	269.553	143.131	160.114	277.075	231.331	181.684	270.732	287.333	252.128	158.326	210.562	281.868
VNG2230H	73.0038	52.0477	101.891	84.6618	94.8625	84.504	78.3699	120.982	93.8774	72.2793	81.5079	37.5824
VNG2231C	11.2314	17.3492	0	15.3931	31.6208	4.2252	28.4981	15.1228	29.5043	24.0931	20.377	18.7912
VNG2232G	33.6941	43.3731	72.779	46.1792	49.9276	33.8016	56.9963	30.2456	50.962	24.0931	13.5846	18.7912
VNG2233C	460.486	234.215	247.448	384.826	297.902	249.287	206.612	181.474	278.95	178.977	190.185	150.33
VNG2234G	376.251	208.191	232.893	169.324	267.945	266.188	313.48	166.351	246.763	227.163	210.562	357.033
VNG2236H	78.6195	60.7223	29.1116	15.3931	99.8553	54.9276	35.6227	0	59.0086	68.8374	54.3386	37.5824
VNG2237G	651.419	464.092	305.672	300.165	429.378	426.745	384.725	302.456	340.641	320.094	224.147	413.406
VNG2238C	263.937	455.417	960.682	2678.39	347.829	460.547	826.446	2026.45	351.37	323.536	726.778	2649.56
VNG2239C	157.239	69.3969	0	115.448	126.483	76.0536	49.8717	75.614	88.513	123.907	67.9232	18.7912
VNG2240G	544.721	359.997	611.343	461.792	379.45	760.536	384.725	423.438	455.976	481.862	285.277	244.286
VNG2241H	235.859	264.576	334.783	261.682	269.609	232.386	206.612	257.088	209.212	213.396	237.731	187.912
VNG2242C	73.0038	65.0596	14.5558	15.3931	61.5774	21.126	35.6227	0	85.8307	75.7211	6.79232	0
VNG2243G	595.262	490.116	567.676	253.985	624.095	549.276	641.208	211.719	828.803	650.513	862.625	338.242
VNG2244H	123.545	195.179	203.781	30.7861	174.747	177.458	192.362	30.2456	238.717	230.605	190.185	56.3736
VNG2246H	56.1568	121.445	145.558	192.413	38.2779	97.1796	156.74	166.351	32.1865	106.698	203.77	187.912
VNG2247G	134.776	160.48	393.006	107.751	88.2055	181.684	235.11	272.21	118.017	117.024	203.77	187.912
VNG2248H	185.317	143.131	334.783	246.289	124.819	202.81	185.238	514.175	195.801	120.465	264.901	357.033
VNG2249G	567.184	503.128	291.116	315.558	402.75	443.646	356.227	393.193	549.853	388.931	292.07	206.703
VNG2251G	2167.65	2290.1	4512.3	3201.75	2043.7	2606.95	4210.6	3054.8	2017.02	2343.91	2676.17	2856.26
VNG2252G	61.7725	86.7462	14.5558	84.6618	86.5412	42.252	35.6227	0	50.962	55.0699	81.5079	56.3736
VNG2253H	555.952	290.6	101.891	38.4826	477.641	257.737	71.2454	45.3684	364.781	275.35	47.5462	75.1648
VNG2254C	387.482	255.901	14.5558	84.6618	286.252	207.035	121.117	166.351	252.128	172.094	40.7539	56.3736
VNG2255C	89.8509	104.095	101.891	38.4826	101.52	92.9544	71.2454	0	85.8307	117.024	67.9232	18.7912
VNG2256G	1785.79	706.981	698.678	1162.18	1060.13	980.246	805.073	786.385	745.655	595.444	427.916	732.857
VNG2257G	78.6195	156.143	43.6674	15.3931	109.841	101.405	42.7472	45.3684	134.111	144.559	95.0925	18.7912
VNG2259C	426.792	516.14	2328.93	3848.26	369.464	511.249	1560.27	4037.79	391.603	388.931	1677.7	3344.83
VNG2260H	28.0784	30.3612	58.2232	107.751	51.5919	38.0268	92.619	90.7368	48.2798	75.7211	115.469	281.868
VNG2262H	50.5411	60.7223	29.1116	7.69653	14.9783	33.8016	64.1208	15.1228	42.9154	48.1862	108.677	0
VNG2263G	539.105	542.164	203.781	161.627	609.117	388.718	213.736	166.351	732.244	622.979	230.939	112.747
VNG2264C	252.706	225.54	101.891	61.5722	229.667	215.485	121.117	75.614	273.586	199.628	129.054	75.1648
VNG2267G	494.18	568.187	1339.13	1731.72	396.093	612.654	990.31	1678.63	364.781	419.908	1324.5	1221.43
VNG2268H	157.239	177.83	116.446	161.627	156.44	122.531	99.7435	105.86	190.437	130.791	190.185	112.747
VNG2269G	662.65	646.259	436.674	315.558	715.629	752.086	463.095	151.228	517.667	795.072	441.501	244.286
VNG2270G	443.639	459.755	596.787	261.682	364.472	494.348	605.586	302.456	423.789	698.7	665.647	281.868
VNG2271G	707.576	1396.61	1979.59	1246.84	958.611	1318.26	2080.36	1149.33	930.727	1304.47	2621.84	1259.01
VNG2272G	151.623	121.445	189.225	115.448	124.819	147.882	92.619	105.86	131.428	110.14	142.639	150.33
VNG2273H	2914.54	1717.57	829.68	369.433	2309.99	1432.34	840.695	423.438	2526.64	1304.47	434.709	469.78
VNG2274C	28.0784	21.6865	0	84.6618	33.2851	12.6756	21.3736	90.7368	34.8687	6.88374	40.7539	18.7912
VNG2276G	819.889	893.485	451.23	361.737	753.907	828.139	555.714	317.579	697.375	664.281	407.539	225.494
VNG2277H	44.9254	52.0477	43.6674	15.3931	61.5774	71.8284	21.3736	0	72.4197	20.6512	33.9616	56.3736
VNG2279H	84.2352	47.7104	14.5558	23.0896	53.2561	33.8016	35.6227	30.2456	69.7375	61.9537	47.5462	37.5824
VNG2280G	634.572	520.477	625.899	354.04	542.547	528.15	541.465	408.315	418.425	402.699	230.939	300.659
VNG2281C	168.47	273.25	640.455	631.115	184.732	325.34	634.084	438.561	236.035	196.187	577.347	563.736
VNG2282C	252.706	212.528	218.337	107.751	229.667	245.062	121.117	90.7368	238.717	220.28	88.3002	169.121
VNG2283G	4593.63	3135.87	6360.88	4748.76	3258.61	4588.57	3861.5	5459.33	2810.96	3455.64	3878.42	4058.9
VNG2284G	129.161	182.167	145.558	46.1792	178.075	122.531	170.989	30.2456	126.064	227.163	190.185	0
VNG2285C	460.486	706.981	727.79	469.488	504.269	578.852	591.336	378.07	490.845	932.747	652.063	413.406
VNG2286G	5.61568	13.0119	14.5558	15.3931	8.32127	12.6756	21.3736	0	5.36442	3.44187	20.377	37.5824
VNG2288G	22.4627	39.0358	58.2232	30.7861	48.2634	21.126	35.6227	15.1228	45.5976	72.2793	47.5462	0
VNG2289G	33.6941	34.6985	29.1116	23.0896	26.6281	54.9276	49.8717	15.1228	18.7755	72.2793	33.9616	0
VNG2290G	28.0784	17.3492	0	0	18.3068	12.6756	14.2491	15.1228	18.7755	37.8606	20.377	37.5824
VNG2291G	22.4627	39.0358	0	23.0896	38.2779	12.6756	71.2454	30.2456	56.3264	51.6281	40.7539	0
VNG2292H	33.6941	108.433	494.897	423.309	48.2634	135.206	413.223	257.088	59.0086	130.791	271.693	169.121
VNG2293G	13213.7	10795.6	6579.22	4256.18	12668.3	11015.1	6846.68	3871.44	12627.8	9816.21	6289.69	5411.87
VNG2294G	140.392	78.0715	145.558	115.448	54.9204	135.206	142.491	211.719	96.5596	82.6049	210.562	75.1648
VNG2295G	179.702	186.504	218.337	61.5722	216.353	223.936	227.985	105.86	168.979	148	217.354	169.121
VNG2296C	174.086	147.468	247.448	100.055	104.848	109.855	128.242	136.105	118.017	120.465	156.223	150.33
VNG2297H	207.78	320.961	276.56	84.6618	249.638	253.512	277.857	105.86	254.81	234.047	271.693	75.1648
VNG2298H	123.545	164.818	131.002	92.3583	116.498	122.531	85.4944	105.86	85.8307	141.117	81.5079	18.7912
VNG2298a	134.776	199.516	131.002	69.2687	267.945	160.558	99.7435	15.1228	254.81	240.931	115.469	75.1648
VNG2299H	84.2352	78.0715	14.5558	38.4826	41.6064	67.6032	7.12454	15.1228	42.9154	113.582	20.377	0
VNG2301G	263.937	477.104	203.781	76.9653	169.754	414.07	78.3699	211.719	281.632	605.769	169.808	75.1648
VNG2302G	539.105	802.402	902.459	169.324	695.658	646.456	869.193	317.579	828.803	753.77	658.855	225.494
VNG2304H	89.8509	47.7104	145.558	53.8757	71.5629	67.6032	92.619	45.3684	77.7841	86.0468	61.1309	112.747
VNG2305C	477.333	281.925	189.225	169.324	411.071	473.222	199.487	90.7368	407.696	368.28	122.262	112.747
VNG2306H	415.56	368.671	218.337	438.702	434.37	367.592	299.23	408.315	415.743	364.838	319.239	375.824
VNG2307C	359.404	316.623	232.893	284.771	384.443	291.539	313.48	378.07	367.463	340.745	366.785	338.242
VNG2308G	876.046	767.704	1863.14	1331.5	815.485	840.815	1531.78	725.894	740.29	908.654	1446.76	826.813
VNG2310H	123.545	138.794	276.56	246.289	106.512	147.882	242.234	317.579	142.157	110.14	312.447	169.121
VNG2311H	258.321	229.877	524.008	415.612	206.368	236.611	455.97	438.561	244.081	196.187	332.824	338.242
VNG2312C	78.6195	108.433	145.558	107.751	91.534	143.657	121.117	90.7368	118.017	120.465	88.3002	131.538
VNG2313H	202.164	182.167	87.3347	192.413	254.631	207.035	149.615	317.579	230.67	223.722	95.0925	37.5824
VNG2314H	123.545	208.191	43.6674	46.1792	252.967	135.206	92.619	60.4912	182.39	134.233	95.0925	37.5824
VNG2315H	376.251	277.588	145.558	169.324	236.324	240.836	106.868	60.4912	190.437	254.698	81.5079	56.3736
VNG2316C	89.8509	34.6985	0	0	59.9132	38.0268	35.6227	30.2456	56.3264	17.2094	13.5846	0
VNG2317G	106.698	86.7462	72.779	7.69653	93.1982	88.7292	42.7472	15.1228	99.2418	79.163	33.9616	37.5824
VNG2320G	1297.22	1175.41	1761.25	1208.35	1101.74	1406.99	1588.77	922.491	979.007	1073.86	1399.22	995.934
VNG2321G	252.706	242.889	524.008	307.861	189.725	245.062	463.095	272.21	219.941	203.07	482.255	469.78
VNG2322G	185.317	177.83	232.893	153.931	163.097	219.71	227.985	166.351	177.026	141.117	176.6	112.747
VNG2323H	56.1568	108.433	29.1116	30.7861	74.8914	59.1528	35.6227	45.3684	67.0553	113.582	33.9616	0
VNG2324H	44.9254	108.433	145.558	107.751	79.8842	114.08	128.242	90.7368	99.2418	127.349	169.808	187.912
VNG2326G	522.258	442.405	422.118	507.971	437.699	354.917	477.344	574.666	423.789	471.536	339.616	413.406
VNG2328H	134.776	138.794	72.779	200.11	126.483	54.9276	163.864	181.474	85.8307	113.582	278.485	131.538
VNG2329C	106.698	182.167	131.002	192.413	218.017	177.458	299.23	166.351	195.801	178.977	292.07	244.286
VNG2330G	1881.25	1535.41	1994.14	831.225	1802.39	2311.18	1282.42	574.666	2239.65	2092.66	1990.15	826.813
VNG2331G	522.258	359.997	203.781	130.841	427.713	346.466	170.989	226.842	490.845	357.955	135.846	112.747
VNG2332G	342.556	173.492	145.558	76.9653	297.902	257.737	78.3699	75.614	286.997	213.396	74.7155	206.703
VNG2333C	460.486	446.743	363.895	477.185	585.818	481.673	363.351	347.824	474.751	461.211	407.539	563.736
VNG2334C	623.34	815.414	1222.69	2101.15	763.893	722.509	1082.93	2495.26	783.206	891.444	1181.86	2480.44
VNG2335H	44.9254	43.3731	14.5558	46.1792	56.5846	42.252	14.2491	0	85.8307	61.9537	40.7539	18.7912
VNG2337C	1549.93	1821.67	1513.8	1277.62	1474.53	1973.17	1788.26	1406.42	1721.98	2185.59	1901.85	1991.87
VNG2338G	965.897	837.1	1077.13	962.066	787.192	802.788	862.069	1240.07	692.01	764.095	855.832	1277.8
VNG2339C	67.3882	138.794	131.002	153.931	143.126	114.08	192.362	60.4912	160.933	123.907	230.939	131.538
VNG2340H	89.8509	169.155	320.227	277.075	148.119	139.432	448.846	287.333	131.428	103.256	427.916	338.242
VNG2341H	303.247	199.516	101.891	46.1792	219.682	245.062	185.238	45.3684	177.026	158.326	129.054	56.3736
VNG2342H	292.015	520.477	174.669	107.751	262.952	367.592	256.483	136.105	260.174	622.979	230.939	112.747
VNG2343G	2072.19	3153.22	2852.94	838.921	2012.08	3456.21	1987.75	1164.46	2143.09	3978.8	2092.03	1315.38
VNG2344G	982.744	2029.86	1208.13	431.005	1334.73	1880.21	1275.29	559.543	1223.09	2306.05	1202.24	695.274
VNG2346G	2875.23	5321.88	3114.94	2170.42	3301.88	5053.34	3391.28	1829.86	3076.5	5369.32	3267.11	1221.43
VNG2347G	954.666	1470.35	887.903	815.832	1219.9	1174.61	797.948	453.684	965.596	1228.75	719.986	375.824
VNG2349G	6008.78	7998	13362.2	6372.72	5079.3	8687.01	11085.8	5716.42	5458.3	6863.09	10385.5	4942.09
VNG2351C	1123.14	793.727	684.122	561.846	1028.51	815.464	648.333	574.666	801.981	629.862	516.216	469.78
VNG2352G	1381.46	1288.18	1499.25	862.011	1457.89	1457.69	1082.93	922.491	1459.12	1266.61	794.702	920.769
VNG2353H	101.082	104.095	101.891	53.8757	189.725	97.1796	78.3699	60.4912	152.886	79.163	13.5846	37.5824
VNG2356G	1549.93	1674.2	1091.68	1108.3	1422.94	1694.31	1432.03	846.877	1247.23	1961.87	1229.41	1221.43
VNG2358G	117.929	325.298	989.794	1593.18	116.498	359.142	812.197	1557.65	201.166	285.675	767.532	1259.01
VNG2359G	308.862	663.608	873.347	1724.02	336.179	452.096	947.563	1179.58	337.959	647.072	726.778	1183.85
VNG2361G	146.008	390.358	553.12	792.742	131.476	363.367	534.34	1164.46	168.979	392.373	611.309	1052.31
VNG2363Gm	123.545	264.576	582.232	654.205	168.09	274.638	505.842	998.105	179.708	330.42	461.878	676.483
VNG2365G	112.314	294.937	625.899	731.17	121.491	414.07	733.827	756.14	209.212	382.048	543.386	1071.1
VNG2366C	39.3098	39.0358	72.779	61.5722	54.9204	97.1796	49.8717	75.614	53.6442	48.1862	67.9232	131.538
VNG2367G	606.493	719.993	931.571	238.592	627.424	701.383	854.944	272.21	729.561	719.351	624.894	375.824
VNG2368G	920.971	915.172	742.345	1231.44	1013.53	887.292	641.208	1300.56	1099.71	1056.65	631.686	1371.76
VNG2369C	578.415	234.215	72.779	246.289	359.479	207.035	85.4944	166.351	297.725	189.303	40.7539	75.1648
VNG2370C	56.1568	91.0835	116.446	61.5722	41.6064	42.252	14.2491	15.1228	59.0086	30.9768	47.5462	18.7912
VNG2371C	174.086	789.39	116.446	69.2687	74.8914	1225.31	121.117	30.2456	126.064	323.536	81.5079	37.5824
VNG2372G	331.325	741.68	960.682	492.578	284.588	861.941	854.944	574.666	292.361	495.629	760.74	789.23
VNG2373G	196.549	143.131	174.669	146.234	134.805	109.855	163.864	226.842	128.746	113.582	129.054	225.494
VNG2374Gm	494.18	316.623	349.339	1516.22	492.619	498.574	384.725	967.859	370.145	388.931	319.239	1089.89
VNG2376H	56.1568	30.3612	72.779	69.2687	28.2923	38.0268	35.6227	45.3684	40.2332	30.9768	67.9232	56.3736
VNG2377G	303.247	654.934	2154.26	2116.54	199.711	528.15	2158.73	1421.54	324.548	598.885	1630.16	1446.92
VNG2378G	202.164	685.295	1208.13	900.494	164.761	519.7	1246.79	741.017	249.446	581.676	1100.36	695.274
VNG2379H	22.4627	26.0238	29.1116	184.717	46.5991	12.6756	71.2454	45.3684	45.5976	65.3955	33.9616	56.3736
VNG2380H	151.623	125.782	189.225	192.413	99.8553	105.63	135.366	136.105	75.1019	89.4886	122.262	93.956
VNG2381G	174.086	199.516	363.895	431.005	184.732	207.035	199.487	378.07	217.259	251.257	122.262	375.824
VNG2383G	73.0038	147.468	58.2232	23.0896	64.9059	135.206	92.619	15.1228	56.3264	123.907	6.79232	18.7912
VNG2384G	353.788	546.501	145.558	53.8757	327.858	523.925	149.615	136.105	286.997	715.909	81.5079	56.3736
VNG2385H	11.2314	21.6865	43.6674	30.7861	39.9421	33.8016	92.619	45.3684	18.7755	27.535	122.262	56.3736
VNG2386C	16.847	13.0119	0	15.3931	23.2996	4.2252	0	0	29.5043	24.0931	0	0
VNG2387H	0	4.33731	14.5558	15.3931	4.99276	8.4504	21.3736	0	5.36442	6.88374	27.1693	18.7912
VNG2390G	224.627	281.925	524.008	954.369	251.302	367.592	512.967	1013.23	249.446	261.582	468.67	1052.31
VNG2392H	185.317	477.104	422.118	261.682	193.054	299.989	584.212	166.351	217.259	326.978	495.839	413.406
VNG2393G	522.258	845.775	1717.58	1262.23	504.269	891.517	1681.39	1451.79	708.104	740.002	1541.86	1259.01
VNG2394G	263.937	446.743	582.232	300.165	382.779	511.249	626.959	241.965	281.632	416.466	611.309	432.198
VNG2395C	1476.92	949.87	698.678	577.239	1363.02	1254.88	569.963	574.666	1088.98	987.817	618.101	638.901
VNG2396G	1561.16	941.196	742.345	777.349	1186.61	1170.38	612.71	756.14	1174.81	1142.7	679.232	732.857
VNG2397G	645.803	672.283	247.448	538.757	728.943	646.456	434.597	453.684	692.01	660.839	285.277	507.362
VNG2398G	89.8509	91.0835	131.002	138.537	133.14	88.7292	163.864	105.86	69.7375	92.9305	115.469	56.3736
VNG2399H	16.847	60.7223	14.5558	7.69653	24.9638	8.4504	21.3736	30.2456	18.7755	48.1862	20.377	75.1648
VNG2400H	657.035	546.501	917.015	661.901	444.356	642.23	812.197	423.438	396.967	423.35	638.478	526.154
[truncated: 760 more rows]

## Sheet: Tab 3. FC mRNA
Gene_name	baseMean	log2FoldChange	lfcSE	stat	pvalue	padj
[truncated: 2,218 more rows]

## Sheet: Tab 4. FC footprint
Gene_name	baseMean	log2FoldChange	lfcSE	stat	pvalue	padj
[truncated: 2,176 more rows]

[truncated: 24 more sheets: Tab 5. Quantification. yellow, Tab 6. Quantification.black (+), Tab 7. Quantification.black (-), Tab 8. Quantification red, Tab 9. Quantification blue, Tab 10. Quantification orange, Tab 11. Quantification green, Tab 12. Quantification dubious, Tab 13. FE. black (+), Tab 14. FE. black (-), Tab 15. FE. orange, Tab 16. FE. green, Tab 17. FE. red, Tab 18. FE. blue, Tab 19. FE. yellow, Tab 20. arCOG, Tab 21. Proteomics FC, Tab 22. Proteomics Stoichiom, Tab 23. RP transcript groups, Tab 24. Operon structure …]
